# Supplementary material for: Genetic identification of medullary neurons underlying congenital hypoventilation
Source: Sci Adv. 2024 Jun 19;10(25):eadj0720. doi: 10.1126/sciadv.adj0720 (PMC11186509; doi:10.1126/sciadv.adj0720)
Supplement: Supplementary file 2 — Movie S1 [file sciadv.adj0720_movie_s1.zip]

Archive with 1 entries (1 files):
- adj0720_movie_s1.MP4
