# Supplementary material for: Genetic identification of medullary neurons underlying congenital hypoventilation
Source: Sci Adv. 2024 Jun 19;10(25):eadj0720. doi: 10.1126/sciadv.adj0720 (PMC11186509; doi:10.1126/sciadv.adj0720)
Supplement: Supplementary file 3 — Data S1 to S8 [file sciadv.adj0720_data_s1_to_s8.zip]

Archive with 8 entries (8 files):
- adj0720_data_s1.xlsx
- adj0720_data_s2.xlsx
- adj0720_data_s3.xlsx
- adj0720_data_s4.xlsx
- adj0720_data_s5.xlsx
- adj0720_data_s6.xlsx
- adj0720_data_s7.xlsx
- adj0720_data_s8.xlsx
