# Supplementary material for: Genetic identification of medullary neurons underlying congenital hypoventilation
Source: Sci Adv. 2024 Jun 19;10(25):eadj0720. doi: 10.1126/sciadv.adj0720 (PMC11186509; doi:10.1126/sciadv.adj0720)
Supplement: Supplementary file 3 — Data S1 to S8 [file sciadv.adj0720_data_s1_to_s8.zip › adj0720_data_s1.xlsx]

## Sheet: v1
		Total number of cells in v1 subgroup (magnocellular medial vestibular nucleus)
	Individual	Genotype	GFP+/Lbx1+/Phox2b+	GFP+/Lbx1+/Phox2b-	GFP+/Lbx1-/Phox2b-	sum
	Mouse_1	Lbx1Cre/+;RosaLSL-nGFP/+	2658	1136	4608	8402
	Mouse_2	Lbx1Cre/+;RosaLSL-nGFP/+	2432	1058	4398	7888
	Mouse_3	Lbx1Cre/+;RosaLSL-nGFP/+	2418	1240	4448	8106
	Mouse_4	Lbx1Cre/+;RosaLSL-nGFP/+	2522	1234	4442	8198

## Sheet: v2
		Total number of cells in v2 subgroup (parvicellular medial vestibular nucleus)
	Individual	Genotype	GFP+/Lbx1+/Phox2b+	GFP+/Lbx1+/Phox2b-	GFP+/Lbx1-/Phox2b-	sum
	Mouse_1	Lbx1Cre/+;RosaLSL-nGFP/+	2860	244	88	3192
	Mouse_2	Lbx1Cre/+;RosaLSL-nGFP/+	2686	222	56	2964
	Mouse_3	Lbx1Cre/+;RosaLSL-nGFP/+	2872	234	68	3174
	Mouse_4	Lbx1Cre/+;RosaLSL-nGFP/+	2816	212	72	3100

## Sheet: v3
		Total number of cells in v3 subgroup (superior vestibular nucleus)
	Individual	Genotype	GFP+/Lbx1+/Phox2b+	GFP+/Lbx1+/Phox2b-	GFP+/Lbx1-/Phox2b-	sum
	Mouse_1	Lbx1Cre/+;RosaLSL-nGFP/+	710	170	290	1170
	Mouse_2	Lbx1Cre/+;RosaLSL-nGFP/+	822	154	244	1220
	Mouse_3	Lbx1Cre/+;RosaLSL-nGFP/+	788	188	232	1208
	Mouse_4	Lbx1Cre/+;RosaLSL-nGFP/+	768	188	246	1202

## Sheet: v4
		Total number of cells in v4 subgroup (lateral vestibular nucleus)
	Individual	Genotype	GFP+/Lbx1+/Phox2b+	GFP+/Lbx1+/Phox2b-	GFP+/Lbx1-/Phox2b-	sum
	Mouse_1	Lbx1Cre/+;RosaLSL-nGFP/+	1040	230	360	1630
	Mouse_2	Lbx1Cre/+;RosaLSL-nGFP/+	986	212	358	1556
	Mouse_3	Lbx1Cre/+;RosaLSL-nGFP/+	954	286	288	1528
	Mouse_4	Lbx1Cre/+;RosaLSL-nGFP/+	988	298	302	1588

## Sheet: epiVII
			Total number of cells in epiVII subgroup
	Individual	Genotype	GFP+/Lbx1+/Phox2b+	GFP+/Lbx1+/Phox2b-	GFP+/Lbx1-/Phox2b-	sum
	Mouse_1	Lbx1Cre/+;RosaLSL-nGFP/+	1250	790	458	2498
	Mouse_2	Lbx1Cre/+;RosaLSL-nGFP/+	1182	720	402	2304
	Mouse_3	Lbx1Cre/+;RosaLSL-nGFP/+	1088	698	422	2208
	Mouse_4	Lbx1Cre/+;RosaLSL-nGFP/+	1162	744	454	2360

## Sheet: RTN
			Total number of cells in the retrotrapezoid nucleus
	Individual	Genotype	GFP+/Lbx1+/Phox2b+	GFP+/Lbx1+/Phox2b-	GFP+/Lbx1-/Phox2b-	sum
	Mouse_1	Lbx1Cre/+;RosaLSL-nGFP/+	790	0	118	908
	Mouse_2	Lbx1Cre/+;RosaLSL-nGFP/+	982	0	148	1130
	Mouse_3	Lbx1Cre/+;RosaLSL-nGFP/+	812	0	98	910
	Mouse_4	Lbx1Cre/+;RosaLSL-nGFP/+	902	2	112	1016
