# Supplementary material for: Genetic identification of medullary neurons underlying congenital hypoventilation
Source: Sci Adv. 2024 Jun 19;10(25):eadj0720. doi: 10.1126/sciadv.adj0720 (PMC11186509; doi:10.1126/sciadv.adj0720)
Supplement: Supplementary file 3 — Data S1 to S8 [file sciadv.adj0720_data_s1_to_s8.zip › adj0720_data_s2.xlsx]

## Sheet: Fig_3C_Left
	Mouse	Control_1	Control_2	Control_3	Control_4	Control_5	Control_6	Control_7	Control_8	Control_9	Control_10	Control_11	Control_12	Control_13	Control_14	Control_15	Control_16	Control_17	Control_18	Control_19	Control_20	Control_21	Control_22	Control_23	Control_24
	Genotype	TgHoxb1Cre/+;Lbx1+/lox	TgHoxb1Cre/+;Lbx1+/lox	TgHoxb1Cre/+;Lbx1+/lox	TgHoxb1Cre/+;Lbx1+/lox	TgHoxb1Cre/+;Lbx1+/lox	TgHoxb1Cre/+;Lbx1+/lox	Lbx1FS/lox	Lbx1FS/lox	Egr2Cre/+;Lbx1+/lox	Egr2Cre/+;Lbx1+/lox	Egr2Cre/+;Lbx1+/lox	Egr2Cre/+;Lbx1+/lox	Egr2Cre/+;Lbx1+/lox	Egr2Cre/+;Lbx1+/lox	Lbx1+/lox	Lbx1FS/lox	TgHoxa3Cre/+;Lbx1+/lox	TgHoxa3Cre/+;Lbx1+/lox	TgHoxa3Cre/+;Lbx1+/lox	TgHoxa3Cre/+;Lbx1+/lox	TgHoxa3Cre/+;Lbx1+/lox	TgHoxa3Cre/+;Lbx1+/lox	Lbx1FS/lox	Lbx1FS/lox
		Apneal length (seconds)	Apneal length (seconds)	Apneal length (seconds)	Apneal length (seconds)	Apneal length (seconds)	Apneal length (seconds)	Apneal length (seconds)	Apneal length (seconds)	Apneal length (seconds)	Apneal length (seconds)	Apneal length (seconds)	Apneal length (seconds)	Apneal length (seconds)	Apneal length (seconds)	Apneal length (seconds)	Apneal length (seconds)	Apneal length (seconds)	Apneal length (seconds)	Apneal length (seconds)	Apneal length (seconds)	Apneal length (seconds)	Apneal length (seconds)	Apneal length (seconds)	Apneal length (seconds)
		3.084	3.315	2.801	3.339	4.459	1.146	2.596	0	3.078	3.031	3.457	3.684	2.991	3.64	3.561	2.7	3.399	3.238	2.45554	2.32482	2.38212	0	3.35365	2.40639
		1.1269	2.812	2.721	2.878	3.413		2.523		2.887	2.33	2.447		2.612	3.21	2.571	2.544	2.816	2.086	2.44807	1.83549	2.38174		2.35911	2.40193
		1.1219	2.71	2.241	2.234	3.199		0.98765		1.0264	1.0537			2.438	2.679	2.549	2.462	2.77	1.1978	1.58167	1.37868	1.40004		1.83952	2.39993
		1.092	2.404	1.49	2.11	3.139		0.94481		1.0203				1.16		2.339	1.1675	2.295			1.35606			1.34163	1.3982
		0.94395	2.271		2.02	2.571		0.90635		1.0157						2.281		2.281
			2.053		1.607	2.462		0.90174		1.0155						2.172
			2.04			2.336										1.666
			1.846			2.246
			1.1988			1.927
			1.0791
			1.06
	Mouse	r4-Lbx1FS_1	r4-Lbx1FS_2	r4-Lbx1FS_3	r4-Lbx1FS_4	r4-Lbx1FS_5	r4-Lbx1FS_6	r4-Lbx1FS_7	r4-Lbx1FS_8
	Genotype	TgHoxb1Cre/+;Lbx1FS/lox	TgHoxb1Cre/+;Lbx1FS/lox	TgHoxb1Cre/+;Lbx1FS/lox	TgHoxb1Cre/+;Lbx1FS/lox	TgHoxb1Cre/+;Lbx1FS/lox	TgHoxb1Cre/+;Lbx1FS/lox	TgHoxb1Cre/+;Lbx1FS/lox	TgHoxb1Cre/+;Lbx1FS/lox
		Apneal length (seconds)	Apneal length (seconds)	Apneal length (seconds)	Apneal length (seconds)	Apneal length (seconds)	Apneal length (seconds)	Apneal length (seconds)	Apneal length (seconds)
		3.457	3.368	3.588	3.116	2.801	4.167	2.616	2.997
		2.653	2.96	2.818	2.44	1.1584	3.326	2.435	2.357
		2.516	2.601	2.334	1.2		3.038	1.945	2.354
		2.244	2.528	1.977				1.151	1.987
		1.929	2.174						1.865
			2.077						1.1956
									1.1841
	Mouse	r3&5-Lbx1_1	r3&5-Lbx1_2	r3&5-Lbx1_3	r3&5-Lbx1_4	r3&5-Lbx1_5	r3&5-Lbx1_6	r3&5-Lbx1_7	r3&5-Lbx1_8	r3&5-Lbx1_9	r3&5-Lbx1_10
	Genotype	Egr2Cre/+;Lbx1FS/lox	Egr2Cre/+;Lbx1FS/lox	Egr2Cre/+;Lbx1FS/lox	Egr2Cre/+;Lbx1FS/lox	Egr2Cre/+;Lbx1FS/lox	Egr2Cre/+;Lbx1FS/lox	Egr2Cre/+;Lbx1FS/lox	Egr2Cre/+;Lbx1FS/lox	Egr2Cre/+;Lbx1FS/lox	Egr2Cre/+;Lbx1FS/lox
		Apneal length (seconds)	Apneal length (seconds)	Apneal length (seconds)	Apneal length (seconds)	Apneal length (seconds)	Apneal length (seconds)	Apneal length (seconds)	Apneal length (seconds)	Apneal length (seconds)	Apneal length (seconds)
		2.818	1.955	3.262	3.102	4.24	5.338	5.115	5.217	3.097	3.955
		2.775	1.806	2.806	2.797	2.554	4.843	4.574	4.676	2.872	3.485
		1.752	1.669	2.561	2.467	2.158	4.278	2.832	2.737	2.731	3.335
			1.42	2.106	1.984	1.891	3.903	2.576	2.678	2.569	3.035
			1.405	1.89	1.966	1.841	3.853	2.535	2.637	1.724	2.836
			1.35	1.866	1.961	1.659	3.128	2.293	2.395		1.535
			1.35		1.885	1.455	2.813	2.12	2.371		1.461
			1.31		1.877		2.778	1.996	2.222		1.461
			1.305		1.835		2.648	1.938	2.04		1.405
			1.26		1.813		2.548	1.852	1.954
			1.205		1.783		2.403	1.776	1.878
					1.653		2.203	1.688	1.79
							2.193	1.649	1.751
							2.098	1.604	1.706
							1.848
							1.733
							1.698
							1.468
	Mouse	r5&6-Lbx1FS_1	r5&6-Lbx1FS_2	r5&6-Lbx1FS_3	r5&6-Lbx1FS_4	r5&6-Lbx1FS_5	r5&6-Lbx1FS_6	r5&6-Lbx1FS_7	r5&6-Lbx1FS_8	r5&6-Lbx1FS_9	r5&6-Lbx1FS_10	r5&6-Lbx1FS_11	r5&6-Lbx1FS_12
	Genotype	TgHoxa3Cre/+;Lbx1FS/lox	TgHoxa3Cre/+;Lbx1FS/lox	TgHoxa3Cre/+;Lbx1FS/lox	TgHoxa3Cre/+;Lbx1FS/lox	TgHoxa3Cre/+;Lbx1FS/lox	TgHoxa3Cre/+;Lbx1FS/lox	TgHoxa3Cre/+;Lbx1FS/lox	TgHoxa3Cre/+;Lbx1FS/lox	TgHoxa3Cre/+;Lbx1FS/lox	TgHoxa3Cre/+;Lbx1FS/lox	TgHoxa3Cre/+;Lbx1FS/lox	TgHoxa3Cre/+;Lbx1FS/lox
		Apneal length (seconds)	Apneal length (seconds)	Apneal length (seconds)	Apneal length (seconds)	Apneal length (seconds)	Apneal length (seconds)	Apneal length (seconds)	Apneal length (seconds)	Apneal length (seconds)	Apneal length (seconds)	Apneal length (seconds)	Apneal length (seconds)
		14.1971	12.9322	16.6146	10.0731	22.8675	5.375	23.155	8.545	11.821	7.492	25.183	23.9882
		12.6232	11.0435	15.8901	9.4862	22.2052	3.995	18.006	8.19	11.652	6.453	23.452	23.9452
		10.2624	10.5085	5.8591	7.6812	21.9203	3.864	13.599	7.906	8.253	5.888	23.316	22.0042
		10.1672	9.06609	4.69328	7.445	19.8041	3.833	13.126	7.513	8.064	5.697	22.91	13.7352
		10.0736	8.8715	4.47313	7.2195	19.0465	3.705	13.048	6.805	7.884	5.571	21.374	12.4762
		8.9874	8.3993	4.22095	6.7057	10.5176	3.36	11.804	6.364	6.553	5.54	19.517	11.7382
		7.7423	8.1473	14.1349	6.2016	9.47511	2.983	10.734	6.049	6.458	5.383	18.635	9.7972
		7.4293	7.6434	3.93675	5.769	7.83254	1.3163	10.293	5.986	6.238	5.32	18.06	9.6292
		7.366	7.2658	3.5705	5.6038	7.70712	1.2053	10.073	5.608	6.238	4.69	16.023	9.4402
		6.3298	6.7627	3.55949	5.4888	7.25057	1.10367	9.821	4.444	6.144	4.531	15.468	7.9602
		6.1563	6.1327	3.41239	4.7848	6.7278	1.09233	9.475	4.192	5.986	4.344	12.686	6.9712
		5.1314	5.8177	3.31832	4.2687	5.90601		9.475	4.066	5.86	3.809	12.056	4.6952
		3.6254	5.7866	3.27529	4.0656	4.57952		8.373	4.049	5.35	3.174	11.395
			5.0625	3.19223	3.46275	4.26445		8.31	3.531	4.947	3.084	11.332
			5.035	3.18123	3.2435	4.10591		8.141	2.812	4.444	3.053	10.512
			4.4955	3.16121	3.1164	4.01059		7.642		3.909	2.927	8.971
			4.2127	3.11818	2.9594	2.52656		7.334		3.247		8.782
			4.1495	2.77194				7.064		3.108		8.751
			3.9295	2.68788				5.44				8.562
			3.4885					5.194				8.449
			2.7647					4.596				7.89
								4.2				7.491
								3.777				7.019
								3.273				6.869
								1.9782				5.54
								1.9669				4.879
								1.951				3.336
								1.9464
								1.9227
								1.9198
								1.9148
								1.9055
								1.9027
								1.897
								1.8922
								1.8179

## Sheet: Fig_3C_Right
	Mouse	Control_1	Control_2	Control_3	Control_4	Control_5	Control_6	Control_7	Control_8	Control_9	Control_10	Control_11	Control_12	Control_13	Control_14	Control_15	Control_16	Control_17	Control_18	Control_19	Control_20	Control_21	Control_22	Control_23	Control_24
	Genotype	TgHoxb1Cre/+;Lbx1+/lox	TgHoxb1Cre/+;Lbx1+/lox	TgHoxb1Cre/+;Lbx1+/lox	TgHoxb1Cre/+;Lbx1+/lox	TgHoxb1Cre/+;Lbx1+/lox	TgHoxb1Cre/+;Lbx1+/lox	Lbx1FS/lox	Lbx1FS/lox	Egr2Cre/+;Lbx1+/lox	Egr2Cre/+;Lbx1+/lox	Egr2Cre/+;Lbx1+/lox	Egr2Cre/+;Lbx1+/lox	Egr2Cre/+;Lbx1+/lox	Egr2Cre/+;Lbx1+/lox	Lbx1+/lox	Lbx1FS/lox	TgHoxa3Cre/+;Lbx1+/lox	TgHoxa3Cre/+;Lbx1+/lox	TgHoxa3Cre/+;Lbx1+/lox	TgHoxa3Cre/+;Lbx1+/lox	TgHoxa3Cre/+;Lbx1+/lox	TgHoxa3Cre/+;Lbx1+/lox	Lbx1FS/lox	Lbx1FS/lox
	Total breathing time (in seconds)	194.007	205.014	170.928	207.98	177.704	199.534	191.628	188.072	188.434	198.543	192.981	182.655	231.437	214.771	213.215	201.367	240.09	234.297	189.659	190.141	177.922	177.857	194.894	195.025
	Total apnea time (in seconds)	7.36875	22.7889	9.253	14.188	25.752	1.146	8.85955	0	10.0429	6.4147	5.904	3.684	9.201	9.529	17.139	8.8735	13.561	6.5218	6.48528	6.89506	6.1639	0	8.8939	8.60645
	Apnea time fraction (in percentage)	3.79818	11.1158	5.41339	6.8218	14.4915	0.574338	4.6233	0	5.32968	3.23089	3.05937	2.01692	3.97559	4.43681	8.03836	4.40663	5.64831	2.78356	3.41944	3.62629	3.46437	0	4.56346	4.41299
	Mouse	r4-Lbx1FS_1	r4-Lbx1FS_2	r4-Lbx1FS_3	r4-Lbx1FS_4	r4-Lbx1FS_5	r4-Lbx1FS_6	r4-Lbx1FS_7	r4-Lbx1FS_8
	Genotype	TgHoxb1Cre/+;Lbx1FS/lox	TgHoxb1Cre/+;Lbx1FS/lox	TgHoxb1Cre/+;Lbx1FS/lox	TgHoxb1Cre/+;Lbx1FS/lox	TgHoxb1Cre/+;Lbx1FS/lox	TgHoxb1Cre/+;Lbx1FS/lox	TgHoxb1Cre/+;Lbx1FS/lox	TgHoxb1Cre/+;Lbx1FS/lox
	Total breathing time (in seconds)	193.34	208.318	193.539	210.157	194.956	211.966	203.34	207.14
	Total apnea time (in seconds)	12.799	15.708	10.717	6.756	3.9594	10.531	8.147	13.9397
	Apnea time fraction (in percentage)	6.61994	7.54041	5.53739	3.21474	2.03092	4.96824	4.0066	6.72959
	Mouse	r3&5-Lbx1FS_1	r3&5-Lbx1FS_2	r3&5-Lbx1FS_3	r3&5-Lbx1FS_4	r3&5-Lbx1FS_5	r3&5-Lbx1FS_6	r3&5-Lbx1FS_7	r3&5-Lbx1FS_8	r3&5-Lbx1FS_9	r3&5-Lbx1FS_10
	Genotype	Egr2Cre/+;Lbx1FS/lox	Egr2Cre/+;Lbx1FS/lox	Egr2Cre/+;Lbx1FS/lox	Egr2Cre/+;Lbx1FS/lox	Egr2Cre/+;Lbx1FS/lox	Egr2Cre/+;Lbx1FS/lox	Egr2Cre/+;Lbx1FS/lox	Egr2Cre/+;Lbx1FS/lox	Egr2Cre/+;Lbx1FS/lox	Egr2Cre/+;Lbx1FS/lox
	Total breathing time (in seconds)	227.779	229.386	220.22	237.637	226.529	243.431	203.627	236.226	200.204	237.36
	Total apnea time (in seconds)	7.345	16.035	14.491	25.123	15.798	51.774	34.548	36.052	12.993	22.508
	Apnea time fraction (in percentage)	3.22461	6.9904	6.58024	10.572	6.97394	21.2684	16.9663	15.2617	6.48988	9.48266
	Mouse	r5&6-Lbx1FS_1	r5&6-Lbx1FS_2	r5&6-Lbx1FS_3	r5&6-Lbx1FS_4	r5&6-Lbx1FS_5	r5&6-Lbx1FS_6	r5&6-Lbx1FS_7	r5&6-Lbx1FS_8	r5&6-Lbx1FS_9	r5&6-Lbx1FS_10	r5&6-Lbx1FS_11	r5&6-Lbx1FS_12
	Genotype	TgHoxa3Cre/+;Lbx1FS/lox	TgHoxa3Cre/+;Lbx1FS/lox	TgHoxa3Cre/+;Lbx1FS/lox	TgHoxa3Cre/+;Lbx1FS/lox	TgHoxa3Cre/+;Lbx1FS/lox	TgHoxa3Cre/+;Lbx1FS/lox	TgHoxa3Cre/+;Lbx1FS/lox	TgHoxa3Cre/+;Lbx1FS/lox	TgHoxa3Cre/+;Lbx1FS/lox	TgHoxa3Cre/+;Lbx1FS/lox	TgHoxa3Cre/+;Lbx1FS/lox	TgHoxa3Cre/+;Lbx1FS/lox
	Total breathing time (in seconds)	169.012	257.536	237.654	263.25	227.529	200.469	315.812	306.157	209.806	221.13	430.775	192.497
	Total apnea time (in seconds)	110.091	141.515	105.072	97.5751	180.747	31.8326	248.968	86.06	116.156	76.956	348.458	156.38
	Apnea time fraction (in percentage)	65.1381	54.9496	44.212	37.0656	79.4392	15.8791	78.8344	28.1097	55.3635	34.8013	80.8909	81.2377

## Sheet: Fig_3D
		Group: Control mice							Group: r4-Lbx1FS mice
		Age: P0							Age: P0
		Condition: Ambient air							Condition: Ambient air
	Mouse	Genotype	Frequency (breaths/min)	Ttot (s)	Normalized TV (ml·g-1)	Normalized VE (ml·g-1·min-1)		Mouse	Genotype	Frequency (breaths/min)	Ttot (s)	Normalized TV (ml·g-1)	Normalized VE (ml·g-1·min-1)
	Control_1	TgHoxb1Cre/+;Lbx1+/lox	131.134	0.457548	0.00937152	1.22892		r4-Lbx1FS_1	TgHoxb1Cre/+;Lbx1FS/lox	130.275	0.460564	0.00863366	1.12475
	Control_2	TgHoxb1Cre/+;Lbx1+/lox	127.425	0.470865	0.00989575	1.26097		r4-Lbx1FS_2	TgHoxb1Cre/+;Lbx1FS/lox	118.374	0.506868	0.011041	1.30697
	Control_3	TgHoxb1Cre/+;Lbx1+/lox	148.446	0.404188	0.00997643	1.48096		r4-Lbx1FS_3	TgHoxb1Cre/+;Lbx1FS/lox	134.229	0.446998	0.00909721	1.22111
	Control_4	TgHoxb1Cre/+;Lbx1+/lox	123.844	0.484481	0.00966039	1.19638		r4-Lbx1FS_4	TgHoxb1Cre/+;Lbx1FS/lox	114.454	0.52423	0.00986153	1.12869
	Control_5	TgHoxb1Cre/+;Lbx1+/lox	142.94	0.419758	0.00851886	1.21768		r4-Lbx1FS_5	TgHoxb1Cre/+;Lbx1FS/lox	126.599	0.473937	0.00926551	1.17301
	Control_6	TgHoxb1Cre/+;Lbx1+/lox	119.679	0.501342	0.0101712	1.21728		r4-Lbx1FS_6	TgHoxb1Cre/+;Lbx1FS/lox	119.418	0.502435	0.0103084	1.23101
	Control_7	Lbx1FS/lox	135.128	0.444022	0.00979829	1.32403		r4-Lbx1FS_7	TgHoxb1Cre/+;Lbx1FS/lox	131.153	0.457482	0.0105839	1.38811
	Control_8	Lbx1FS/lox	125.697	0.477339	0.0101731	1.27872		r4-Lbx1FS_8	TgHoxb1Cre/+;Lbx1FS/lox	117.08	0.512469	0.0103448	1.21118
	Control_9	Egr2Cre/+;Lbx1+/lox	129.491	0.463352	0.00850905	1.10185
	Control_10	Egr2Cre/+;Lbx1+/lox	124.507	0.4819	0.00840185	1.04609
	Control_11	Egr2Cre/+;Lbx1+/lox	130.535	0.459648	0.00896866	1.17072
	Control_12	Egr2Cre/+;Lbx1+/lox	133.765	0.448548	0.0102383	1.36953			Group: r5&6-Lbx1FS mice
	Control_13	Egr2Cre/+;Lbx1+/lox	106.103	0.565487	0.011708	1.24226			Age: P0
	Control_14	Egr2Cre/+;Lbx1+/lox	122.208	0.490965	0.0114086	1.39423			Condition: Ambient air
	Control_15	Lbx1+/lox	121.789	0.492653	0.00955059	1.16316
	Control_16	Lbx1FS/lox	127.796	0.469496	0.00910387	1.16344
	Control_17	TgHoxa3Cre/+;Lbx1+/lox	112.358	0.534007	0.0102618	1.153		Mouse	Genotype	Frequency (breaths/min)	Ttot (s)	Normalized TV (ml·g-1)	Normalized VE (ml·g-1·min-1)
	Control_18	TgHoxa3Cre/+;Lbx1+/lox	112.775	0.532031	0.0109184	1.23132
	Control_19	TgHoxa3Cre/+;Lbx1+/lox	134.298	0.446766	0.00890877	1.19643		r5&6-Lbx1FS_1	TgHoxa3Cre/+;Lbx1FS/lox	81.4306	0.736824	0.00577896	0.470584
	Control_20	TgHoxa3Cre/+;Lbx1+/lox	132.282	0.453578	0.00982747	1.29999		r5&6-Lbx1FS_2	TgHoxa3Cre/+;Lbx1FS/lox	78.0891	0.768353	0.00651619	0.508844
	Control_21	TgHoxa3Cre/+;Lbx1+/lox	147.51	0.406753	0.00913692	1.34778		r5&6-Lbx1FS_3	TgHoxa3Cre/+;Lbx1FS/lox	86.8893	0.690534	0.00635335	0.552038
	Control_22	TgHoxa3Cre/+;Lbx1+/lox	132.579	0.452562	0.00975981	1.29394		r5&6-Lbx1FS_4	TgHoxa3Cre/+;Lbx1FS/lox	80.3985	0.746283	0.00659075	0.529886
	Control_23	Lbx1FS/lox	127.742	0.469696	0.00955548	1.22064		r5&6-Lbx1FS_5	TgHoxa3Cre/+;Lbx1FS/lox	84.9981	0.705898	0.00662916	0.563466
	Control_24	Lbx1FS/lox	136.145	0.440707	0.00968907	1.31912		r5&6-Lbx1FS_6	TgHoxa3Cre/+;Lbx1FS/lox	88.174	0.680473	0.00708537	0.624746
								r5&6-Lbx1FS_7	TgHoxa3Cre/+;Lbx1FS/lox	88.3244	0.679314	0.00659412	0.582422
								r5&6-Lbx1FS_8	TgHoxa3Cre/+;Lbx1FS/lox	71.9682	0.833702	0.00656421	0.472414
								r5&6-Lbx1FS_9	TgHoxa3Cre/+;Lbx1FS/lox	85.799	0.699309	0.00613953	0.526766
		Group: r3&5-Lbx1FS mice						r5&6-Lbx1FS_10	TgHoxa3Cre/+;Lbx1FS/lox	101.071	0.593644	0.00706285	0.713848
		Age: P0						r5&6-Lbx1FS_11	TgHoxa3Cre/+;Lbx1FS/lox	70.67	0.849016	0.00848785	0.599836
		Condition: Ambient air						r5&6-Lbx1FS_12	TgHoxa3Cre/+;Lbx1FS/lox	89.7085	0.668833	0.00604693	0.542461
	Mouse	Genotype	Frequency (breaths/min)	Ttot (s)	Normalized TV (ml·g-1)	Normalized VE (ml·g-1·min-1)
	r3&5-Lbx1FS_1	Egr2Cre/+;Lbx1FS/lox	91.2498	0.657536	0.0104163	0.950485
	r3&5-Lbx1FS_2	Egr2Cre/+;Lbx1FS/lox	95.5441	0.627982	0.0101503	0.9698
	r3&5-Lbx1FS_3	Egr2Cre/+;Lbx1FS/lox	98.2846	0.610472	0.0101464	0.997233
	r3&5-Lbx1FS_4	Egr2Cre/+;Lbx1FS/lox	96.5169	0.621653	0.00970731	0.936919
	r3&5-Lbx1FS_5	Egr2Cre/+;Lbx1FS/lox	97.1219	0.61778	0.00978134	0.949982
	r3&5-Lbx1FS_6	Egr2Cre/+;Lbx1FS/lox	100.071	0.599576	0.00990652	0.991352
	r3&5-Lbx1FS_7	Egr2Cre/+;Lbx1FS/lox	119.211	0.50331	0.00863742	1.02967
	r3&5-Lbx1FS_8	Egr2Cre/+;Lbx1FS/lox	100.29	0.598263	0.00910166	0.912808
	r3&5-Lbx1FS_9	Egr2Cre/+;Lbx1FS/lox	104.507	0.574127	0.00901662	0.942296
	r3&5-Lbx1FS_10	Egr2Cre/+;Lbx1FS/lox	99.5138	0.602931	0.0102413	1.01915

## Sheet: Figs_3F_&_3G
		Group: Control												Group: r3&5-Lbx1FS mice
		Age: P0												Age: P0
		Condition: Hypercarbia response												Condition: Hypercarbia response
			Ambient air	Hypercarbia (8% CO2 in air)		Ambient air	Hypercarbia (8% CO2 in air)		Ambient air	Hypercarbia (8% CO2 in air)					Ambient air	Hypercarbia (8% CO2 in air)		Ambient air	Hypercarbia (8% CO2 in air)		Ambient air	Hypercarbia (8% CO2 in air)
	Mouse	Genotype	Normalized VE (ml·g-1·min-1)	Normalized VE (ml·g-1·min-1)	D Minute ventilation (%)	Normalized Tidal Volume (ml·g-1)	Normalized Tidal Volume (ml·g-1)	D Tidal Volume (%)	Ttot (in seconds)	Ttot (in seconds)	D Ttot (%)		Mouse	Genotype	Normalized VE (ml·g-1·min-1)	Normalized VE (ml·g-1·min-1)	D Minute ventilation (%)	Normalized Tidal Volume (ml·g-1)	Normalized Tidal Volume (ml·g-1)	D Tidal Volume (%)	Ttot (in seconds)	Ttot (in seconds)	D Ttot (%)
	Control_1	TgHoxb1Cre/+;Lbx1+/lox	1.22892	1.9522	58.8546	0.00937152	0.0114907	22.6128	0.457548	0.353161	-22.8144		r3&5-Lbx1FS_1	Egr2Cre/+;Lbx1FS/lox	0.950485	0.916415	-3.58443	0.0104163	0.0101475	-2.5801	0.657536	0.664385	1.04166
	Control_2	TgHoxb1Cre/+;Lbx1+/lox	1.26097	1.9166	51.9946	0.00989574	0.0122582	23.8736	0.470865	0.383749	-18.5013		r3&5-Lbx1FS_2	Egr2Cre/+;Lbx1FS/lox	0.9698	1.03869	7.10316	0.0101503	0.0104807	3.25558	0.627982	0.605422	-3.5924
	Control_3	TgHoxb1Cre/+;Lbx1+/lox	1.48096	2.37515	60.379	0.00997643	0.0130689	30.9976	0.404188	0.330141	-18.3199		r3&5-Lbx1FS_3	Egr2Cre/+;Lbx1FS/lox	0.997233	1.07669	7.96769	0.0101464	0.0103768	2.27115	0.610472	0.578262	-5.27615
	Control_4	TgHoxb1Cre/+;Lbx1+/lox	1.19638	1.79467	50.0083	0.00966039	0.0117061	21.1758	0.484481	0.391361	-19.2206		r3&5-Lbx1FS_4	Egr2Cre/+;Lbx1FS/lox	0.936919	0.918893	-1.92396	0.00970731	0.00963643	-0.730151	0.621653	0.62922	1.21723
	Control_5	TgHoxb1Cre/+;Lbx1+/lox	1.21768	1.76332	44.8097	0.00851886	0.0101338	18.9568	0.419758	0.344818	-17.853		r3&5-Lbx1FS_5	Egr2Cre/+;Lbx1FS/lox	0.949982	0.888234	-6.49997	0.00978134	0.00911068	-6.85649	0.61778	0.615424	-0.381301
	Control_6	TgHoxb1Cre/+;Lbx1+/lox	1.21728	1.99483	63.8769	0.0101712	0.0132191	29.9663	0.501342	0.397601	-20.6927		r3&5-Lbx1FS_6	Egr2Cre/+;Lbx1FS/lox	0.991352	0.989706	-0.166108	0.00990652	0.00936236	-5.49294	0.599576	0.567584	-5.33569
	Control_7	Lbx1FS/lox	1.32403	2.201	66.235	0.00979829	0.0127297	29.9177	0.444022	0.347017	-21.847		r3&5-Lbx1FS_7	Egr2Cre/+;Lbx1FS/lox	1.02967	1.08156	5.03926	0.00863742	0.00896333	3.77326	0.50331	0.497244	-1.20526
	Control_8	Lbx1FS/lox	1.27872	1.98295	55.0732	0.0101731	0.0128232	26.051	0.477339	0.388005	-18.7152		r3&5-Lbx1FS_8	Egr2Cre/+;Lbx1FS/lox	0.912808	0.963808	5.58716	0.00910166	0.00942897	3.5961	0.598263	0.586982	-1.8857
	Control_9	Egr2Cre/+;Lbx1+/lox	1.10185	1.77971	61.5207	0.00850905	0.0111978	31.5982	0.463352	0.377514	-18.5254		r3&5-Lbx1FS_9	Egr2Cre/+;Lbx1FS/lox	0.942296	0.941605	-0.0734009	0.00901662	0.00914367	1.40906	0.574127	0.582644	1.48355
	Control_10	Egr2Cre/+;Lbx1+/lox	1.04609	1.64181	56.9475	0.00840185	0.0105662	25.7609	0.4819	0.386142	-19.8708		r3&5-Lbx1FS_10	Egr2Cre/+;Lbx1FS/lox	1.01915	1.03757	1.80749	0.0102413	0.00987205	-3.60575	0.602931	0.570873	-5.31713
	Control_11	Egr2Cre/+;Lbx1+/lox	1.17072	1.82384	55.7876	0.00896866	0.010783	20.23	0.459648	0.354736	-22.8244
	Control_12	Egr2Cre/+;Lbx1+/lox	1.36953	2.15536	57.3803	0.0102383	0.0135217	32.0698	0.448548	0.376411	-16.0823
	Control_13	Egr2Cre/+;Lbx1+/lox	1.24226	1.93748	55.9639	0.011708	0.0148912	27.1883	0.565487	0.461154	-18.4502
	Control_14	Egr2Cre/+;Lbx1+/lox	1.39423	2.31165	65.8009	0.0114086	0.0146876	28.7408	0.490965	0.381224	-22.3522			Group: r5&6-Lbx1FS2 mice
	Control_15	Lbx1+/lox	1.16316	1.89337	62.7775	0.00955059	0.0120068	25.7177	0.492653	0.38049	-22.7672			Age: P0
	Control_16	Lbx1FS/lox	1.16344	1.85409	59.3623	0.00910387	0.0118081	29.7047	0.469496	0.382122	-18.6102			Condition: Hypercarbia response
	Control_17	TgHoxa3Cre/+;Lbx1+/lox	1.153	1.76963	53.481	0.0102618	0.0126973	23.7332	0.534007	0.430505	-19.3821
	Control_18	TgHoxa3Cre/+;Lbx1+/lox	1.23132	1.95084	58.4344	0.0109184	0.013299	21.8037	0.532031	0.409023	-23.1204
	Control_19	TgHoxa3Cre/+;Lbx1+/lox	1.19643	1.7907	49.6698	0.00890877	0.0111941	25.6526	0.446766	0.375075	-16.0468				Ambient air	Hypercarbia (8% CO2 in air)		Ambient air	Hypercarbia (8% CO2 in air)		Ambient air	Hypercarbia (8% CO2 in air)
	Control_20	TgHoxa3Cre/+;Lbx1+/lox	1.29999	2.18927	68.4063	0.00982747	0.0127774	30.0176	0.453578	0.350184	-22.7953		Mouse	Genotype	Normalized VE (ml·g-1·min-1)	Normalized VE (ml·g-1·min-1)	D Minute ventilation (%)	Normalized Tidal Volume (ml·g-1)	Normalized Tidal Volume (ml·g-1)	D Tidal Volume (%)	Ttot (in seconds)	Ttot (in seconds)	D Ttot (%)
	Control_21	TgHoxa3Cre/+;Lbx1+/lox	1.34778	1.95114	44.7664	0.00913692	0.0112211	22.8111	0.406753	0.345065	-15.166
	Control_22	TgHoxa3Cre/+;Lbx1+/lox	1.29394	1.93478	49.5258	0.00975981	0.0112675	15.4483	0.452562	0.349421	-22.7904		r5&6-Lbx1FS_1	TgHoxa3Cre/+;Lbx1FS/lox	0.470584	0.480332	2.0714	0.00577896	0.00599052	3.66083	0.736824	0.748297	1.55718
	Control_23	Lbx1FS/lox	1.22064	1.90173	55.7977	0.00955548	0.0124332	30.1163	0.469696	0.392272	-16.4839		r5&6-Lbx1FS_2	TgHoxa3Cre/+;Lbx1FS/lox	0.508844	0.512333	0.685638	0.00651619	0.00654922	0.506928	0.768353	0.766989	-0.177493
	Control_24	Lbx1FS/lox	1.31912	2.06576	56.6015	0.00968907	0.0121554	25.4544	0.440707	0.353053	-19.8894		r5&6-Lbx1FS_3	TgHoxa3Cre/+;Lbx1FS/lox	0.552038	0.533737	-3.31514	0.00635335	0.00606606	-4.52192	0.690534	0.681915	-1.24815
													r5&6-Lbx1FS_4	TgHoxa3Cre/+;Lbx1FS/lox	0.529886	0.480131	-9.38968	0.00659075	0.00630393	-4.35184	0.746283	0.787775	5.5599
													r5&6-Lbx1FS_5	TgHoxa3Cre/+;Lbx1FS/lox	0.563466	0.580704	3.05937	0.00662916	0.00694242	4.72546	0.705898	0.71731	1.61663
													r5&6-Lbx1FS_6	TgHoxa3Cre/+;Lbx1FS/lox	0.624746	0.642975	2.91797	0.00708537	0.00719954	1.61136	0.680473	0.671834	-1.26957
		Group: r4-Lbx1FS mice											r5&6-Lbx1FS_7	TgHoxa3Cre/+;Lbx1FS/lox	0.582422	0.596473	2.41267	0.00659412	0.00666731	1.1099	0.679314	0.670673	-1.27207
		Age: P0											r5&6-Lbx1FS_8	TgHoxa3Cre/+;Lbx1FS/lox	0.472414	0.449104	-4.93439	0.00656421	0.00647734	-1.32341	0.833702	0.865369	3.79841
		Condition: Hypercarbia response											r5&6-Lbx1FS_9	TgHoxa3Cre/+;Lbx1FS/lox	0.526766	0.550279	4.46365	0.00613953	0.00651812	6.16639	0.699309	0.710708	1.62998
													r5&6-Lbx1FS_10	TgHoxa3Cre/+;Lbx1FS/lox	0.713848	0.719894	0.847074	0.00706285	0.00677698	-4.04758	0.593644	0.564831	-4.85354
													r5&6-Lbx1FS_11	TgHoxa3Cre/+;Lbx1FS/lox	0.599836	0.558966	-6.81358	0.00848785	0.00820482	-3.33446	0.849016	0.880714	3.7335
			Ambient air	Hypercarbia (8% CO2 in air)		Ambient air	Hypercarbia (8% CO2 in air)		Ambient air	Hypercarbia (8% CO2 in air)			r5&6-Lbx1FS_12	TgHoxa3Cre/+;Lbx1FS/lox	0.542461	0.545074	0.48177	0.00604693	0.0060959	0.809872	0.668833	0.671017	0.326529
	Mouse	Genotype	Normalized VE (ml·g-1·min-1)	Normalized VE (ml·g-1·min-1)	D Minute ventilation (%)	Normalized Tidal Volume (ml·g-1)	Normalized Tidal Volume (ml·g-1)	D Tidal Volume (%)	Ttot (in seconds)	Ttot (in seconds)	D Ttot (%)
	r4-Lbx1FS_1	TgHoxb1Cre/+;Lbx1FS/lox	1.12475	1.81272	61.1663	0.00863366	0.0114338	32.4323	0.460564	0.378451	-17.8287
	r4-Lbx1FS_2	TgHoxb1Cre/+;Lbx1FS/lox	1.30697	2.13201	63.1265	0.011041	0.0140533	27.2828	0.506868	0.395494	-21.9729
	r4-Lbx1FS_3	TgHoxb1Cre/+;Lbx1FS/lox	1.22111	1.83153	49.9892	0.00909721	0.0115264	26.7023	0.446998	0.377598	-15.5257
	r4-Lbx1FS_4	TgHoxb1Cre/+;Lbx1FS/lox	1.12869	1.68357	49.1619	0.00986153	0.01212	22.9017	0.52423	0.431938	-17.6052
	r4-Lbx1FS_5	TgHoxb1Cre/+;Lbx1FS/lox	1.17301	1.86753	59.2085	0.00926551	0.0112517	21.436	0.473937	0.361494	-23.7252
	r4-Lbx1FS_6	TgHoxb1Cre/+;Lbx1FS/lox	1.23101	1.81059	47.0807	0.0103084	0.0124009	20.2992	0.502435	0.410948	-18.2087
	r4-Lbx1FS_7	TgHoxb1Cre/+;Lbx1FS/lox	1.38811	2.13977	54.1502	0.0105839	0.0131591	24.331	0.457482	0.368985	-19.3442
	r4-Lbx1FS_8	TgHoxb1Cre/+;Lbx1FS/lox	1.21118	1.85937	53.5178	0.0103448	0.0130148	25.8099	0.512469	0.419975	-18.0487
