# Supplementary material for: Genetic identification of medullary neurons underlying congenital hypoventilation
Source: Sci Adv. 2024 Jun 19;10(25):eadj0720. doi: 10.1126/sciadv.adj0720 (PMC11186509; doi:10.1126/sciadv.adj0720)
Supplement: Supplementary file 3 — Data S1 to S8 [file sciadv.adj0720_data_s1_to_s8.zip › adj0720_data_s3.xlsx]

## Sheet: Fig_4A-left_&_fig_S11A
	Group: Control mice								Group: Control mice								Group: Control mice
	Age: P7								Age: P21								Age: P56
	Condition: Ambient air								Condition: Ambient air								Condition: Ambient air
	Individual	Sex	Exact genotype	Frequency (breaths/min)	Ttot in secs	Normalized TV (ml·g-1)	Normalized VE (ml·g-1·min-1)		Individual	Sex	Exact genotype	Frequency (breaths/min)	Ttot in secs	Normalized TV (ml·g-1)	Normalized VE (ml·g-1·min-1)		Individual	Sex	Exact genotype	Frequency (breaths/min)	Ttot in secs	Normalized TV (ml·g-1)	Normalized VE (ml·g-1·min-1)
	Control_1	Male	TgHoxb1Cre/+;Lbx1+/lox	224.588	0.267156	0.00656715	1.4749		Control_1	Male	TgHoxb1Cre/+;Lbx1+/lox	169.627	0.353717	0.0119694	2.03034		Control_1	Male	TgHoxb1Cre/+;Lbx1+/lox	180.604	0.332219	0.00891362	1.60983
	Control_2	Male	TgHoxb1Cre/+;Lbx1+/lox	175.769	0.341357	0.00676912	1.1898		Control_2	Male	TgHoxb1Cre/+;Lbx1+/lox	179.703	0.333885	0.0102409	1.84031		Control_2	Male	TgHoxb1Cre/+;Lbx1+/lox	164.71	0.364331	0.00967	1.59274
	Control_3	Male	TgHoxb1Cre/+;Lbx1+/lox	215.421	0.278525	0.00778513	1.67708		Control_3	Male	TgHoxb1Cre/+;Lbx1+/lox	197.638	0.303585	0.0090209	1.78287		Control_3	Male	TgHoxb1Cre/+;Lbx1+/lox	200.85	0.29882	0.00803474	1.61378
	Control_4	Female	TgHoxb1Cre/+;Lbx1+/lox	207.949	0.288533	0.00691464	1.43789		Control_4	Female	TgHoxb1Cre/+;Lbx1+/lox	180.683	0.332073	0.00998812	1.80468		Control_4	Female	TgHoxb1Cre/+;Lbx1+/lox	184.767	0.324712	0.0088786	1.64047
	Control_5	Female	TgHoxb1Cre/+;Lbx1+/lox	210.302	0.285305	0.00712029	1.49741		Control_5	Female	TgHoxb1Cre/+;Lbx1+/lox	178.028	0.337026	0.0103751	1.84705		Control_5	Female	TgHoxb1Cre/+;Lbx1+/lox	175.852	0.341197	0.00849513	1.49389
	Control_6	Male	TgHoxb1Cre/+;Lbx1+/lox	201.393	0.297925	0.00641171	1.29127		Control_6	Male	TgHoxb1Cre/+;Lbx1+/lox	180.223	0.332921	0.0117287	2.11379		Control_6	Male	TgHoxb1Cre/+;Lbx1+/lox	179.124	0.334964	0.00881509	1.57899
	Control_7	Male	TgHoxb1+/+;Lbx1+/lox	210.862	0.284546	0.00657603	1.38664		Control_7	Male	TgHoxb1+/+;Lbx1+/lox	168.487	0.35611	0.0127955	2.15588		Control_7	Male	TgHoxb1+/+;Lbx1+/lox	174.953	0.342949	0.00823174	1.44017
	Control_8	Male	TgHoxb1+/+;Lbx1+/lox	209.553	0.286324	0.0069679	1.46015		Control_8	Male	TgHoxb1+/+;Lbx1+/lox	168.638	0.355793	0.0122891	2.0724		Control_8	Male	TgHoxb1+/+;Lbx1+/lox	172.643	0.347537	0.00837235	1.44543
	Control_9	Female	TgHoxb1+/+;Lbx1+/lox	203.994	0.294126	0.00701731	1.43149		Control_9	Female	TgHoxb1+/+;Lbx1+/lox	176.144	0.340629	0.0114985	2.0254		Control_9	Female	TgHoxb1+/+;Lbx1+/lox	156.976	0.382224	0.0101436	1.5923
	Control_10	Female	Egr2Cre/+;Lbx1+/lox	203.245	0.295211	0.007024	1.42759		Control_10	Female	Egr2Cre/+;Lbx1+/lox	184.617	0.324997	0.0097437	1.79885		Control_10	Female	Egr2Cre/+;Lbx1+/lox	166.144	0.361132	0.00992065	1.64826
	Control_11	Male	Egr2Cre/+;Lbx1+/lox	193.237	0.3105	0.00746808	1.44311		Control_11	Male	Egr2Cre/+;Lbx1+/lox	181.571	0.33045	0.011296	2.05102		Control_11	Male	Egr2Cre/+;Lbx1+/lox	170.534	0.351837	0.0085077	1.45085
	Control_12	Female	Egr2Cre/+;Lbx1+/lox	190.838	0.314404	0.00687377	1.31177		Control_12	Female	Egr2Cre/+;Lbx1+/lox	171.509	0.349837	0.0112875	1.93591		Control_12	Female	Egr2Cre/+;Lbx1+/lox	146.493	0.409576	0.00950279	1.39209
	Control_13	Male	Egr2Cre/+;Lbx1+/lox	185.5	0.32345	0.00629355	1.16745		Control_13	Male	Egr2Cre/+;Lbx1+/lox	174.971	0.342914	0.0116679	2.04155		Control_13	Male	Egr2Cre/+;Lbx1+/lox	163.979	0.365901	0.0101048	1.65698
	Control_14	Female	Egr2Cre/+;Lbx1+/lox	199.67	0.300495	0.00699171	1.39604		Control_14	Female	Egr2Cre/+;Lbx1+/lox	174.162	0.344506	0.0109342	1.90432		Control_14	Female	Egr2Cre/+;Lbx1+/lox	165.089	0.363441	0.0112935	1.86443
	Control_15	Female	Egr2Cre/+;Lbx1+/lox	169.843	0.353267	0.0068133	1.15719		Control_15	Female	Egr2Cre/+;Lbx1+/lox	177.825	0.337411	0.010816	1.92336		Control_15	Female	Egr2Cre/+;Lbx1+/lox	177.652	0.337739	0.00895603	1.59106
	Control_16	Female	Egr2+/+;Lbx1FS/lox	205.488	0.291988	0.00735422	1.5112		Control_16	Female	Egr2+/+;Lbx1FS/lox	180.179	0.333001	0.0102528	1.84734		Control_16	Female	Egr2+/+;Lbx1FS/lox	175.621	0.341644	0.0104723	1.83916
	Control_17	Female	Egr2+/+;Lbx1FS/lox	204.952	0.292752	0.00730835	1.49786		Control_17	Female	Egr2+/+;Lbx1FS/lox	163.87	0.366144	0.00910696	1.49236		Control_17	Female	Egr2+/+;Lbx1FS/lox	164.834	0.364003	0.0100524	1.65698
	Control_18	Female	TgHoxa3Cre/+;Lbx1+/lox	204.399	0.293544	0.0066544	1.36015		Control_18	Female	TgHoxa3Cre/+;Lbx1+/lox	165.781	0.361924	0.010134	1.68002		Control_18	Female	TgHoxa3Cre/+;Lbx1+/lox	160.735	0.373285	0.0100847	1.62097
	Control_19	Male	TgHoxa3Cre/+;Lbx1+/lox	212.319	0.282594	0.00700686	1.48769		Control_19	Male	TgHoxa3Cre/+;Lbx1+/lox	174.114	0.344601	0.0122702	2.13641		Control_19	Male	TgHoxa3Cre/+;Lbx1+/lox	170.497	0.351912	0.00995144	1.69669
	Control_20	Male	TgHoxa3Cre/+;Lbx1+/lox	209.272	0.286709	0.00628	1.31423		Control_20	Male	TgHoxa3Cre/+;Lbx1+/lox	174.259	0.344316	0.0100822	1.75691		Control_20	Male	TgHoxa3Cre/+;Lbx1+/lox	158.08	0.379555	0.00850308	1.34417
	Control_21	Female	TgHoxa3Cre/+;Lbx1+/lox	202.875	0.295749	0.00744683	1.51077		Control_21	Female	TgHoxa3Cre/+;Lbx1+/lox	173.04	0.346741	0.00990368	1.71373		Control_21	Female	TgHoxa3Cre/+;Lbx1+/lox	160.148	0.374653	0.00949171	1.52008
	Control_22	Female	TgHoxa3+/+;Lbx1FS/lox	205.545	0.291907	0.0068063	1.399		Control_22	Female	TgHoxa3+/+;Lbx1FS/lox	155.457	0.385959	0.0111533	1.73386		Control_22	Female	TgHoxa3+/+;Lbx1FS/lox	165.951	0.361553	0.010087	1.67394
	Control_23	Female	TgHoxa3+/+;Lbx1FS/lox	203.984	0.294141	0.00701067	1.43006		Control_23	Female	TgHoxa3+/+;Lbx1FS/lox	175.688	0.341514	0.0106884	1.87782		Control_23	Female	TgHoxa3+/+;Lbx1FS/lox	174.031	0.344767	0.00970616	1.68917
	Control_24	Male	TgHoxa3+/+;Lbx1+/lox	199.905	0.300142	0.00690286	1.37992		Control_24	Male	TgHoxa3+/+;Lbx1+/lox	179.56	0.334149	0.0107302	1.92673		Control_24	Male	TgHoxa3+/+;Lbx1+/lox	173.126	0.346569	0.00826509	1.4309
	Group: r4-Lbx1FS mice								Group: r4-Lbx1FS mice								Group: r4-Lbx1FS mice
	Age: P7								Age: P21								Age: P56
	Condition: Ambient air								Condition: Ambient air								Condition: Ambient air
	Individual	Sex	Exact genotype	Frequency (breaths/min)	Ttot in secs	Normalized TV (ml·g-1)	Normalized VE (ml·g-1·min-1)		Individual	Sex	Exact genotype	Frequency (breaths/min)	Ttot in secs	Normalized TV (ml·g-1)	Normalized VE (ml·g-1·min-1)		Individual	Sex	Exact genotype	Frequency (breaths/min)	Ttot in secs	Normalized TV (ml·g-1)	Normalized VE (ml·g-1·min-1)
	r4-Lbx1FS_1	Female	TgHoxb1Cre/+;Lbx1FS/lox	193.233	0.310506	0.00733176	1.41674		r4-Lbx1FS_1	Female	TgHoxb1Cre/+;Lbx1FS/lox	167.021	0.359236	0.0109798	1.83385		r4-Lbx1FS_1	Female	TgHoxb1Cre/+;Lbx1FS/lox	184.138	0.325843	0.010028	1.84652
	r4-Lbx1FS_2	Female	TgHoxb1Cre/+;Lbx1FS/lox	202.351	0.296515	0.00655807	1.32703		r4-Lbx1FS_2	Female	TgHoxb1Cre/+;Lbx1FS/lox	173.774	0.345275	0.0118423	2.05788		r4-Lbx1FS_2	Female	TgHoxb1Cre/+;Lbx1FS/lox	175.782	0.341331	0.00959758	1.68709
	r4-Lbx1FS_3	Male	TgHoxb1Cre/+;Lbx1FS/lox	215.14	0.278888	0.00707274	1.52163		r4-Lbx1FS_3	Male	TgHoxb1Cre/+;Lbx1FS/lox	169.058	0.354908	0.0114552	1.9366		r4-Lbx1FS_3	Male	TgHoxb1Cre/+;Lbx1FS/lox	174.799	0.343251	0.0104801	1.83191
	r4-Lbx1FS_4	Female	TgHoxb1Cre/+;Lbx1FS/lox	211.924	0.28312	0.00658118	1.39471		r4-Lbx1FS_4	Female	TgHoxb1Cre/+;Lbx1FS/lox	164.611	0.364495	0.0121817	2.00525		r4-Lbx1FS_4	Female	TgHoxb1Cre/+;Lbx1FS/lox	170.336	0.352245	0.00967072	1.64727
	r4-Lbx1FS_5	Male	TgHoxb1Cre/+;Lbx1FS/lox	215.068	0.278982	0.00671951	1.44515		r4-Lbx1FS_5	Male	TgHoxb1Cre/+;Lbx1FS/lox	172.792	0.347237	0.0116297	2.00953		r4-Lbx1FS_5	Male	TgHoxb1Cre/+;Lbx1FS/lox	170.419	0.352073	0.00937685	1.598
	r4-Lbx1FS_6	Male	TgHoxb1Cre/+;Lbx1FS/lox	202.421	0.296412	0.00710598	1.4384		r4-Lbx1FS_6	Male	TgHoxb1Cre/+;Lbx1FS/lox	181.626	0.33035	0.0102265	1.8574		r4-Lbx1FS_6	Male	TgHoxb1Cre/+;Lbx1FS/lox	192.261	0.312076	0.0088241	1.69653
	r4-Lbx1FS_7	Female	TgHoxb1Cre/+;Lbx1FS/lox	212.201	0.28275	0.00667446	1.41633		r4-Lbx1FS_7	Female	TgHoxb1Cre/+;Lbx1FS/lox	155.375	0.386163	0.0106742	1.65851		r4-Lbx1FS_7	Female	TgHoxb1Cre/+;Lbx1FS/lox	163.433	0.367123	0.0100572	1.64368
	r4-Lbx1FS_8	Female	TgHoxb1Cre/+;Lbx1FS/lox	199.264	0.301109	0.00740286	1.47512		r4-Lbx1FS_8	Female	TgHoxb1Cre/+;Lbx1FS/lox	180.012	0.333312	0.0100655	1.81191		r4-Lbx1FS_8	Female	TgHoxb1Cre/+;Lbx1FS/lox	178.418	0.336288	0.00848006	1.513
	Group: r3&5-Lbx1FS mice								Group: r3&5-Lbx1FS mice								Group: r3&5-Lbx1FS mice
	Age: P7								Age: P21								Age: P56
	Condition: Ambient air								Condition: Ambient air								Condition: Ambient air
	Individual	Sex	Exact genotype	Frequency (breaths/min)	Ttot in secs	Normalized TV (ml·g-1)	Normalized VE (ml·g-1·min-1)		Individual	Sex	Exact genotype	Frequency (breaths/min)	Ttot in secs	Normalized TV (ml·g-1)	Normalized VE (ml·g-1·min-1)		Individual	Sex	Exact genotype	Frequency (breaths/min)	Ttot in secs	Normalized TV (ml·g-1)	Normalized VE (ml·g-1·min-1)
	r3&5-Lbx1FS_1	Male	Egr2Cre/+;Lbx1FS/lox	174.555	0.343732	0.00718927	1.25492		r3&5-Lbx1FS_1	Male	Egr2Cre/+;Lbx1FS/lox	173.973	0.34488	0.0122318	2.12801		r3&5-Lbx1FS_1	Male	Egr2Cre/+;Lbx1FS/lox	159.945	0.37513	0.0113328	1.81261
	r3&5-Lbx1FS_2	Male	Egr2Cre/+;Lbx1FS/lox	172.259	0.348313	0.00633008	1.09041		r3&5-Lbx1FS_2	Male	Egr2Cre/+;Lbx1FS/lox	169.257	0.354491	0.0117035	1.98089		r3&5-Lbx1FS_2	Male	Egr2Cre/+;Lbx1FS/lox	170.921	0.35104	0.0108358	1.85206
	r3&5-Lbx1FS_3	Female	Egr2Cre/+;Lbx1FS/lox	168.616	0.355838	0.00750739	1.26587		r3&5-Lbx1FS_3	Female	Egr2Cre/+;Lbx1FS/lox	164.309	0.365166	0.0117377	1.9286		r3&5-Lbx1FS_3	Female	Egr2Cre/+;Lbx1FS/lox	174.522	0.343796	0.00966387	1.68656
	r3&5-Lbx1FS_4	Male	Egr2Cre/+;Lbx1FS/lox	171.177	0.350515	0.0070711	1.21041		r3&5-Lbx1FS_4	Male	Egr2Cre/+;Lbx1FS/lox	177.922	0.337227	0.00912617	1.62374		r3&5-Lbx1FS_4	Male	Egr2Cre/+;Lbx1FS/lox	167.285	0.35867	0.00862924	1.44354
	r3&5-Lbx1FS_5	Female	Egr2Cre/+;Lbx1FS/lox	181.428	0.33071	0.00626408	1.13648		r3&5-Lbx1FS_5	Female	Egr2Cre/+;Lbx1FS/lox	167.545	0.358112	0.0106967	1.79218		r3&5-Lbx1FS_5	Female	Egr2Cre/+;Lbx1FS/lox	159.485	0.376212	0.0101236	1.61455
	r3&5-Lbx1FS_6	Female	Egr2Cre/+;Lbx1FS/lox	172.409	0.348009	0.00671561	1.15783		r3&5-Lbx1FS_6	Female	Egr2Cre/+;Lbx1FS/lox	170.963	0.350954	0.0104797	1.79163		r3&5-Lbx1FS_6	Female	Egr2Cre/+;Lbx1FS/lox	172.483	0.34786	0.00884565	1.52573
	r3&5-Lbx1FS_7	Male	Egr2Cre/+;Lbx1FS/lox	172.642	0.347541	0.00703365	1.2143		r3&5-Lbx1FS_7	Male	Egr2Cre/+;Lbx1FS/lox	171.549	0.349754	0.0105768	1.81444		r3&5-Lbx1FS_7	Male	Egr2Cre/+;Lbx1FS/lox	175.891	0.34112	0.00848439	1.49233
	r3&5-Lbx1FS_8	Female	Egr2Cre/+;Lbx1FS/lox	190.043	0.315718	0.00716591	1.36183		r3&5-Lbx1FS_8	Female	Egr2Cre/+;Lbx1FS/lox	175.662	0.341565	0.00902107	1.58466		r3&5-Lbx1FS_8	Female	Egr2Cre/+;Lbx1FS/lox	162.643	0.368905	0.0102572	1.66826
	r3&5-Lbx1FS_9	Male	Egr2Cre/+;Lbx1FS/lox	180.14	0.333075	0.00665011	1.19795		r3&5-Lbx1FS_9	Male	Egr2Cre/+;Lbx1FS/lox	173.764	0.345296	0.0103306	1.79509		r3&5-Lbx1FS_9	Male	Egr2Cre/+;Lbx1FS/lox	167.509	0.35819	0.00992845	1.6631
	r3&5-Lbx1FS_10	Male	Egr2Cre/+;Lbx1FS/lox	163.943	0.36598	0.00760465	1.24673		r3&5-Lbx1FS_10	Male	Egr2Cre/+;Lbx1FS/lox	165.999	0.361448	0.0114888	1.90713		r3&5-Lbx1FS_10	Male	Egr2Cre/+;Lbx1FS/lox	167.891	0.357374	0.0107349	1.8023
	Group: r5&6-Lbx1FS mice								Group: r5&6-Lbx1FS mice								Group: r5&6-Lbx1FS mice
	Age: P7								Age: P21								Age: P56
	Condition: Ambient air								Condition: Ambient air								Condition: Ambient air
	Individual	Sex	Exact genotype	Frequency (breaths/min)	Ttot in secs	Normalized TV (ml·g-1)	Normalized VE (ml·g-1·min-1)		Individual	Sex	Exact genotype	Frequency (breaths/min)	Ttot in secs	Normalized TV (ml·g-1)	Normalized VE (ml·g-1·min-1)		Individual	Sex	Exact genotype	Frequency (breaths/min)	Ttot in secs	Normalized TV (ml·g-1)	Normalized VE (ml·g-1·min-1)
	r5&6-Lbx1FS_1	Female	TgHoxa3Cre/+;Lbx1FS/lox	131.531	0.456167	0.00535868	0.704832		r5&6-Lbx1FS_1	Female	TgHoxa3Cre/+;Lbx1FS/lox	166.91	0.359475	0.00770732	1.28643		r5&6-Lbx1FS_1	Female	TgHoxa3Cre/+;Lbx1FS/lox	174.388	0.34406	0.00571599	0.9968
	r5&6-Lbx1FS_2	Male	TgHoxa3Cre/+;Lbx1FS/lox	164.376	0.365018	0.0045823	0.753219		r5&6-Lbx1FS_2	Male	TgHoxa3Cre/+;Lbx1FS/lox	176.062	0.340789	0.00759444	1.33709		r5&6-Lbx1FS_2	Male	TgHoxa3Cre/+;Lbx1FS/lox	170.257	0.352409	0.00657493	1.11943
	r5&6-Lbx1FS_3	Male	TgHoxa3Cre/+;Lbx1FS/lox	177.025	0.338936	0.0054572	0.96606		r5&6-Lbx1FS_3	Male	TgHoxa3Cre/+;Lbx1FS/lox	163.677	0.366576	0.00769108	1.25885		r5&6-Lbx1FS_3	Male	TgHoxa3Cre/+;Lbx1FS/lox	166.946	0.359398	0.00741917	1.2386
	r5&6-Lbx1FS_4	Female	TgHoxa3Cre/+;Lbx1FS/lox	171.924	0.348991	0.00489936	0.842318		r5&6-Lbx1FS_4	Female	TgHoxa3Cre/+;Lbx1FS/lox	164.618	0.364481	0.00801244	1.31899		r5&6-Lbx1FS_4	Female	TgHoxa3Cre/+;Lbx1FS/lox	162.141	0.370048	0.00700585	1.13594
	r5&6-Lbx1FS_5	Female	TgHoxa3Cre/+;Lbx1FS/lox	135.143	0.443973	0.0057794	0.781048		r5&6-Lbx1FS_5	Female	TgHoxa3Cre/+;Lbx1FS/lox	165.752	0.361987	0.00676391	1.12113		r5&6-Lbx1FS_5	Female	TgHoxa3Cre/+;Lbx1FS/lox	157.92	0.379938	0.00713309	1.12646
	r5&6-Lbx1FS_6	Female	TgHoxa3Cre/+;Lbx1FS/lox	163.592	0.366765	0.00568139	0.929432		r5&6-Lbx1FS_6	Female	TgHoxa3Cre/+;Lbx1FS/lox	172.956	0.346909	0.00687724	1.18946		r5&6-Lbx1FS_6	Female	TgHoxa3Cre/+;Lbx1FS/lox	172.495	0.347835	0.00605797	1.04497
	r5&6-Lbx1FS_7	Male	TgHoxa3Cre/+;Lbx1FS/lox	142.033	0.422436	0.00573967	0.815225		r5&6-Lbx1FS_7	Male	TgHoxa3Cre/+;Lbx1FS/lox	166.803	0.359706	0.00636358	1.06146		r5&6-Lbx1FS_7	Male	TgHoxa3Cre/+;Lbx1FS/lox	164.618	0.364479	0.00659733	1.08604
	r5&6-Lbx1FS_8	Female	TgHoxa3Cre/+;Lbx1FS/lox	183.43	0.327099	0.00355439	0.651983		r5&6-Lbx1FS_8	Female	TgHoxa3Cre/+;Lbx1FS/lox	153.477	0.390938	0.00689765	1.05863		r5&6-Lbx1FS_8	Female	TgHoxa3Cre/+;Lbx1FS/lox	164.895	0.363867	0.00639696	1.05483
	r5&6-Lbx1FS_9	Male	TgHoxa3Cre/+;Lbx1FS/lox	178.043	0.336998	0.00465798	0.829319		r5&6-Lbx1FS_9	Male	TgHoxa3Cre/+;Lbx1FS/lox	174.7	0.343445	0.00800619	1.39868		r5&6-Lbx1FS_9	Male	TgHoxa3Cre/+;Lbx1FS/lox	171.816	0.349212	0.00603619	1.03711
	r5&6-Lbx1FS_10	Female	TgHoxa3Cre/+;Lbx1FS/lox	195.264	0.307276	0.00543788	1.06182		r5&6-Lbx1FS_10	Female	TgHoxa3Cre/+;Lbx1FS/lox	186.92	0.320994	0.00777848	1.45395		r5&6-Lbx1FS_10	Female	TgHoxa3Cre/+;Lbx1FS/lox	166.399	0.36058	0.00634714	1.05616
	r5&6-Lbx1FS_11	Female	TgHoxa3Cre/+;Lbx1FS/lox	167.519	0.358168	0.0056108	0.939916		r5&6-Lbx1FS_11	Female	TgHoxa3Cre/+;Lbx1FS/lox	168.669	0.355726	0.0064215	1.08311		r5&6-Lbx1FS_11	Female	TgHoxa3Cre/+;Lbx1FS/lox	162.644	0.368904	0.00716044	1.1646
	r5&6-Lbx1FS_12	Male	TgHoxa3Cre/+;Lbx1FS/lox	178.441	0.336245	0.00480911	0.858143		r5&6-Lbx1FS_12	Male	TgHoxa3Cre/+;Lbx1FS/lox	178.503	0.336128	0.00699257	1.2482		r5&6-Lbx1FS_12	Male	TgHoxa3Cre/+;Lbx1FS/lox	181.135	0.331244	0.00743027	1.34589

## Sheet: Figs_4A-right_4B_&_fig_S11B
			Group: Control													Group: Control													Group: Control
			Age: P7													Age: P21													Age: P56
			Condition: Hypercarbia response													Condition: Hypercarbia response													Condition: Hypercarbia response
					Hypercarbia			Hypercarbia			Hypercarbia							Hypercarbia			Hypercarbia			Hypercarbia							Hypercarbia			Hypercarbia			Hypercarbia
				Ambient air	(21% O2, 8% CO2, Balance N2)		Ambient air	(21% O2, 8% CO2, Balance N2)		Ambient air	(21% O2, 8% CO2, Balance N2)						Ambient air	(21% O2, 8% CO2, Balance N2)		Ambient air	(21% O2, 8% CO2, Balance N2)		Ambient air	(21% O2, 8% CO2, Balance N2)						Ambient air	(21% O2, 8% CO2, Balance N2)		Ambient air	(21% O2, 8% CO2, Balance N2)		Ambient air	(21% O2, 8% CO2, Balance N2)
	Individual	Sex	Genotype	Normalized VE (ml·g-1·min-1)	Normalized VE (ml·g-1·min-1)	D Minute ventilation (%)	Normalized Tidal Volume (ml·g-1)	Normalized Tidal Volume (ml·g-1)	D Tidal Volume (%)	Ttot (in seconds)	Ttot (in seconds)	D Ttot (%)		Individual	Sex	Genotype	Normalized VE (ml·g-1·min-1)	Normalized VE (ml·g-1·min-1)	D Minute ventilation (%)	Normalized Tidal Volume (ml·g-1)	Normalized Tidal Volume (ml·g-1)	D Tidal Volume (%)	Ttot (in seconds)	Ttot (in seconds)	D Ttot (%)		Individual	Sex	Genotype	Normalized VE (ml·g-1·min-1)	Normalized VE (ml·g-1·min-1)	D Minute ventilation (%)	Normalized Tidal Volume (ml·g-1)	Normalized Tidal Volume (ml·g-1)	D Tidal Volume (%)	Ttot (in seconds)	Ttot (in seconds)	D Ttot (%)
	Control_1	Male	TgHoxb1Cre/+;Lbx1+/lox	1.55378	2.43449	56.6822	0.00683385	0.00914483	33.8165	0.263894	0.225382	-14.5937		Control_1	Male	TgHoxb1Cre/+;Lbx1+/lox	1.97452	5.41445	174.216	0.0119694	0.0196007	63.7563	0.363717	0.217204	-40.282		Control_1	Male	TgHoxb1Cre/+;Lbx1+/lox	1.54992	5.72149	269.148	0.00884621	0.0165796	87.4205	0.342452	0.173867	-49.2289
	Control_2	Male	TgHoxb1Cre/+;Lbx1+/lox	1.25564	1.99981	59.2657	0.00694296	0.00899692	29.5834	0.331764	0.269933	-18.637		Control_2	Male	TgHoxb1Cre/+;Lbx1+/lox	1.7868	5.39758	202.082	0.0102409	0.0189154	84.7052	0.343885	0.210265	-38.8558		Control_2	Male	TgHoxb1Cre/+;Lbx1+/lox	1.62143	6.26066	286.119	0.0095799	0.0193114	101.582	0.354498	0.185074	-47.7927
	Control_3	Male	TgHoxb1Cre/+;Lbx1+/lox	1.5535	2.75666	77.449	0.00733009	0.0103342	40.9829	0.283107	0.224928	-20.5502		Control_3	Male	TgHoxb1Cre/+;Lbx1+/lox	1.67268	4.43886	165.374	0.0090209	0.0153855	70.5534	0.323585	0.207965	-35.731		Control_3	Male	TgHoxb1Cre/+;Lbx1+/lox	1.60441	5.24599	226.973	0.0079937	0.0176078	120.271	0.29894	0.201386	-32.6331
	Control_4	Female	TgHoxb1Cre/+;Lbx1+/lox	1.42504	2.84436	99.5981	0.00719866	0.0112481	56.253	0.303092	0.237272	-21.7162		Control_4	Female	TgHoxb1Cre/+;Lbx1+/lox	1.65515	5.65623	241.734	0.00998812	0.0177646	77.857	0.362073	0.188443	-47.9546		Control_4	Female	TgHoxb1Cre/+;Lbx1+/lox	1.62718	6.17655	279.587	0.00881224	0.0191642	117.472	0.32494	0.186164	-42.7082
	Control_5	Female	TgHoxb1Cre/+;Lbx1+/lox	1.45737	2.55175	75.0926	0.00701871	0.00955971	36.2032	0.28896	0.22478	-22.2108		Control_5	Female	TgHoxb1Cre/+;Lbx1+/lox	1.79383	5.71083	218.36	0.0103751	0.017875	72.2879	0.347026	0.187801	-45.8827		Control_5	Female	TgHoxb1Cre/+;Lbx1+/lox	1.4832	5.51351	271.731	0.00844027	0.0178004	110.898	0.341435	0.19371	-43.2659
	Control_6	Male	TgHoxb1Cre/+;Lbx1+/lox	1.34827	2.57623	91.0764	0.00686053	0.0103317	50.5956	0.305303	0.240623	-21.1857		Control_6	Male	TgHoxb1Cre/+;Lbx1+/lox	2.05215	5.58831	172.316	0.0117287	0.0179783	53.2847	0.342921	0.193028	-43.7106		Control_6	Male	TgHoxb1Cre/+;Lbx1+/lox	1.56635	6.10214	289.577	0.00875064	0.018662	113.265	0.335198	0.183497	-45.2573
	Control_7	Male	TgHoxb1+/+;Lbx1+/lox	1.2542	2.38484	90.148	0.00643635	0.00937606	45.6736	0.30791	0.235892	-23.3894		Control_7	Male	TgHoxb1+/+;Lbx1+/lox	2.21817	7.08517	219.416	0.0127955	0.0205808	60.8442	0.34611	0.174287	-49.6442		Control_7	Male	TgHoxb1+/+;Lbx1+/lox	1.43119	5.60247	291.457	0.00818479	0.0171747	109.836	0.343133	0.183933	-46.3961
	Control_8	Male	TgHoxb1+/+;Lbx1+/lox	1.46568	2.71367	85.1472	0.00725566	0.0102746	41.6083	0.297022	0.227175	-23.5159		Control_8	Male	TgHoxb1+/+;Lbx1+/lox	2.0724	6.2241	200.332	0.0122891	0.0200111	62.8361	0.355793	0.192906	-45.7814		Control_8	Male	TgHoxb1+/+;Lbx1+/lox	1.43579	5.66163	294.321	0.00832118	0.0180636	117.08	0.347732	0.191432	-44.9483
	Control_9	Female	TgHoxb1+/+;Lbx1+/lox	1.49988	2.64662	76.4557	0.00700852	0.0107676	53.6355	0.280364	0.244105	-12.9325		Control_9	Female	TgHoxb1+/+;Lbx1+/lox	2.0254	6.24841	208.503	0.0114985	0.018822	63.6915	0.340629	0.180738	-46.9401		Control_9	Female	TgHoxb1+/+;Lbx1+/lox	1.57482	6.17848	292.328	0.0100393	0.0191822	91.0713	0.382491	0.186281	-51.2981
	Control_10	Female	Egr2Cre/+;Lbx1+/lox	1.51519	3.04733	101.119	0.00711568	0.0114487	60.894	0.281774	0.225418	-20.0005		Control_10	Female	Egr2Cre/+;Lbx1+/lox	1.64684	5.61768	241.12	0.0097437	0.0172373	76.9069	0.354997	0.184104	-48.1394		Control_10	Female	Egr2Cre/+;Lbx1+/lox	1.63115	6.19709	279.921	0.00982303	0.018921	92.619	0.361329	0.183193	-49.3003
	Control_11	Male	Egr2Cre/+;Lbx1+/lox	1.52049	2.74184	80.3262	0.00739085	0.0115451	56.2077	0.29165	0.252642	-13.375		Control_11	Male	Egr2Cre/+;Lbx1+/lox	1.99078	6.54431	228.732	0.011296	0.019346	71.2644	0.34045	0.177369	-47.9015		Control_11	Male	Egr2Cre/+;Lbx1+/lox	1.44054	5.75446	299.466	0.00845247	0.0164583	94.7162	0.352055	0.171606	-51.2559
	Control_12	Female	Egr2Cre/+;Lbx1+/lox	1.32137	2.37143	79.4679	0.00675494	0.0101458	50.1982	0.306725	0.2567	-16.3092		Control_12	Female	Egr2Cre/+;Lbx1+/lox	1.83122	5.82539	218.115	0.0112875	0.0189101	67.5305	0.369837	0.194769	-47.3365		Control_12	Female	Egr2Cre/+;Lbx1+/lox	1.37866	5.32156	285.995	0.00941771	0.0178106	89.1178	0.409863	0.200812	-51.0051
	Control_13	Male	Egr2Cre/+;Lbx1+/lox	1.23097	2.07337	68.4334	0.0065341	0.00927291	41.9156	0.318485	0.268343	-15.7438		Control_13	Male	Egr2Cre/+;Lbx1+/lox	1.9837	5.90525	197.688	0.0116679	0.0200989	72.2572	0.352914	0.204213	-42.135		Control_13	Male	Egr2Cre/+;Lbx1+/lox	1.6852	6.66617	295.572	0.0100017	0.0210296	110.261	0.356102	0.189281	-46.8465
	Control_14	Female	Egr2Cre/+;Lbx1+/lox	1.37656	2.06982	50.3614	0.00708113	0.00851418	20.2376	0.308644	0.24681	-20.0342		Control_14	Female	Egr2Cre/+;Lbx1+/lox	2.02169	5.29072	161.697	0.0109342	0.0182044	66.4904	0.324506	0.206449	-36.3806		Control_14	Female	Egr2Cre/+;Lbx1+/lox	1.84051	6.06839	229.713	0.0111547	0.0196727	76.3632	0.363639	0.19451	-46.5101
	Control_15	Female	Egr2Cre/+;Lbx1+/lox	1.16269	1.86005	59.9783	0.00672902	0.00879973	30.7728	0.347247	0.283854	-18.2559		Control_15	Female	Egr2Cre/+;Lbx1+/lox	1.92336	6.0716	215.676	0.010816	0.0206675	91.0822	0.337411	0.204238	-39.469		Control_15	Female	Egr2Cre/+;Lbx1+/lox	1.57778	5.51827	249.748	0.00888735	0.0183412	106.374	0.337968	0.199423	-40.9936
	Control_16	Female	Egr2+/+;Lbx1FS/lox	1.61443	2.35524	45.8864	0.00746902	0.00960853	28.6452	0.277584	0.244779	-11.8183		Control_16	Female	Egr2+/+;Lbx1FS/lox	1.79348	5.13262	186.182	0.0102528	0.0179757	75.3254	0.343001	0.210135	-38.7364		Control_16	Female	Egr2+/+;Lbx1FS/lox	1.79506	6.34674	253.567	0.0103581	0.0191242	84.6301	0.346221	0.180794	-47.7807
	Control_17	Female	Egr2+/+;Lbx1FS/lox	1.45087	2.48431	71.2292	0.00721994	0.00991031	37.263	0.298578	0.23935	-19.8367		Control_17	Female	Egr2+/+;Lbx1FS/lox	1.57859	4.19505	165.747	0.00910696	0.015193	66.8281	0.346144	0.217298	-37.2231		Control_17	Female	Egr2+/+;Lbx1FS/lox	1.63909	6.37106	288.695	0.00995084	0.0202189	103.187	0.364258	0.190413	-47.7258
	Control_18	Female	TgHoxa3Cre/+;Lbx1+/lox	1.20527	2.66839	121.394	0.0064202	0.00994324	54.8742	0.319607	0.223579	-30.0458		Control_18	Female	TgHoxa3Cre/+;Lbx1+/lox	1.72775	5.28342	205.797	0.010134	0.0178434	76.0754	0.351924	0.202635	-42.4208		Control_18	Female	TgHoxa3Cre/+;Lbx1+/lox	1.60337	5.81069	262.405	0.0099822	0.0191163	91.5039	0.373546	0.197391	-47.1574
	Control_19	Male	TgHoxa3Cre/+;Lbx1+/lox	1.51326	2.37062	56.6568	0.00719734	0.00984243	36.7508	0.285372	0.24911	-12.7068		Control_19	Male	TgHoxa3Cre/+;Lbx1+/lox	2.01922	6.05798	200.016	0.0122702	0.0190293	55.086	0.364601	0.188472	-48.3075		Control_19	Male	TgHoxa3Cre/+;Lbx1+/lox	1.67891	6.23202	271.193	0.0098529	0.0192792	95.6701	0.352117	0.185614	-47.2862
	Control_20	Male	TgHoxa3Cre/+;Lbx1+/lox	1.43621	2.50656	74.5253	0.0067196	0.00929561	38.3359	0.280721	0.222511	-20.7359		Control_20	Male	TgHoxa3Cre/+;Lbx1+/lox	1.80947	4.96945	174.636	0.0100822	0.018009	78.6213	0.334316	0.217436	-34.9608		Control_20	Male	TgHoxa3Cre/+;Lbx1+/lox	1.33452	4.69567	251.861	0.00844799	0.0146299	73.1758	0.379821	0.186936	-50.783
	Control_21	Female	TgHoxa3Cre/+;Lbx1+/lox	1.53206	2.7465	79.2686	0.00746811	0.0110078	47.3978	0.292474	0.240477	-17.7783		Control_21	Female	TgHoxa3Cre/+;Lbx1+/lox	1.76462	5.52208	212.933	0.00990368	0.0183777	85.5643	0.336741	0.199682	-40.7015		Control_21	Female	TgHoxa3Cre/+;Lbx1+/lox	1.50545	5.71708	279.758	0.00940696	0.0189353	101.291	0.374916	0.198724	-46.995
	Control_22	Female	TgHoxa3+/+;Lbx1FS/lox	1.41811	2.65544	87.2513	0.0065238	0.0102745	57.492	0.27602	0.232153	-15.8927		Control_22	Female	TgHoxa3+/+;Lbx1FS/lox	1.91423	5.67113	196.261	0.0111533	0.0193006	73.0475	0.349592	0.204198	-41.5895		Control_22	Female	TgHoxa3+/+;Lbx1FS/lox	1.65592	6.26449	278.309	0.00998438	0.0192343	92.6441	0.361771	0.184222	-49.0776
	Control_23	Female	TgHoxa3+/+;Lbx1FS/lox	1.53125	2.79273	82.3826	0.00742663	0.0113563	52.9131	0.291003	0.243983	-16.1581		Control_23	Female	TgHoxa3+/+;Lbx1FS/lox	1.87782	6.23373	231.967	0.0106884	0.0187647	75.5619	0.341514	0.180611	-47.1146		Control_23	Female	TgHoxa3+/+;Lbx1FS/lox	1.6722	5.84941	249.804	0.00961498	0.0175568	82.5985	0.344994	0.180088	-47.7998
	Control_24	Male	TgHoxa3+/+;Lbx1+/lox	1.38946	2.37408	70.8638	0.00668305	0.00993406	48.6454	0.28859	0.251063	-13.0036		Control_24	Male	TgHoxa3+/+;Lbx1+/lox	1.87074	6.17672	230.175	0.0107302	0.019955	85.9697	0.344149	0.193841	-43.6755		Control_24	Male	TgHoxa3+/+;Lbx1+/lox	1.42169	4.77759	236.05	0.00821713	0.0151784	84.7166	0.34679	0.19062	-45.033
			Group: r4-Lbx1FS mice													Group: r4-Lbx1FS mice													Group: r4-Lbx1FS mice
			Age: P7													Age: P21													Age: P56
			Condition: Hypercarbia response													Condition: Hypercarbia response													Condition: Hypercarbia response
					Hypercarbia			Hypercarbia			Hypercarbia							Hypercarbia			Hypercarbia			Hypercarbia							Hypercarbia			Hypercarbia			Hypercarbia
				Ambient air	(21% O2, 8% CO2, Balance N2)		Ambient air	(21% O2, 8% CO2, Balance N2)		Ambient air	(21% O2, 8% CO2, Balance N2)						Ambient air	(21% O2, 8% CO2, Balance N2)		Ambient air	(21% O2, 8% CO2, Balance N2)		Ambient air	(21% O2, 8% CO2, Balance N2)						Ambient air	(21% O2, 8% CO2, Balance N2)		Ambient air	(21% O2, 8% CO2, Balance N2)		Ambient air	(21% O2, 8% CO2, Balance N2)
	Individual	Sex	Genotype	Normalized VE (ml·g-1·min-1)	Normalized VE (ml·g-1·min-1)	D Minute ventilation (%)	Normalized Tidal Volume (ml·g-1)	Normalized Tidal Volume (ml·g-1)	D Tidal Volume (%)	Ttot (in seconds)	Ttot (in seconds)	D Ttot (%)		Individual	Sex	Genotype	Normalized VE (ml·g-1·min-1)	Normalized VE (ml·g-1·min-1)	D Minute ventilation (%)	Normalized Tidal Volume (ml·g-1)	Normalized Tidal Volume (ml·g-1)	D Tidal Volume (%)	Ttot (in seconds)	Ttot (in seconds)	D Ttot (%)		Individual	Sex	Genotype	Normalized VE (ml·g-1·min-1)	Normalized VE (ml·g-1·min-1)	D Minute ventilation (%)	Normalized Tidal Volume (ml·g-1)	Normalized Tidal Volume (ml·g-1)	D Tidal Volume (%)	Ttot (in seconds)	Ttot (in seconds)	D Ttot (%)
	r4-Lbx1FS_1	Female	TgHoxb1Cre/+;Lbx1FS/lox	1.47696	2.44426	65.4925	0.00752455	0.0103597	37.6787	0.305678	0.254303	-16.8067		r4-Lbx1FS_1	Female	TgHoxb1Cre/+;Lbx1FS/lox	1.80305	5.61439	211.383	0.0107953	0.0181341	67.9804	0.359236	0.193795	-46.0535		r4-Lbx1FS_1	Female	TgHoxb1Cre/+;Lbx1FS/lox	1.80267	6.74692	274.274	0.010044	0.0198357	97.4886	0.334303	0.176398	-47.2342
	r4-Lbx1FS_2	Female	TgHoxb1Cre/+;Lbx1FS/lox	1.45282	2.54055	74.87	0.00678782	0.0097789	44.0655	0.28033	0.230948	-17.6157		r4-Lbx1FS_2	Female	TgHoxb1Cre/+;Lbx1FS/lox	1.9893	5.65713	184.378	0.0114476	0.0198547	73.4398	0.341275	0.21058	-38.2961		r4-Lbx1FS_2	Female	TgHoxb1Cre/+;Lbx1FS/lox	1.63956	6.18703	277.359	0.00961342	0.0185468	92.9259	0.351804	0.179861	-48.8746
	r4-Lbx1FS_3	Male	TgHoxb1Cre/+;Lbx1FS/lox	1.52856	2.65102	73.432	0.00747747	0.0102836	37.5279	0.29351	0.232747	-20.7021		r4-Lbx1FS_3	Male	TgHoxb1Cre/+;Lbx1FS/lox	1.9842	5.36047	170.158	0.0110754	0.0179221	61.8195	0.334908	0.200603	-40.102		r4-Lbx1FS_3	Male	TgHoxb1Cre/+;Lbx1FS/lox	1.76619	6.41177	263.029	0.0104963	0.0193874	84.708	0.356573	0.181423	-49.1203
	r4-Lbx1FS_4	Female	TgHoxb1Cre/+;Lbx1FS/lox	1.41478	2.15068	52.0155	0.00681879	0.0082995	21.7153	0.289181	0.23154	-19.9323		r4-Lbx1FS_4	Female	TgHoxb1Cre/+;Lbx1FS/lox	1.95258	5.68752	191.283	0.0118617	0.0202217	70.4786	0.364495	0.213327	-41.4732		r4-Lbx1FS_4	Female	TgHoxb1Cre/+;Lbx1FS/lox	1.57918	6.05683	283.543	0.00968659	0.0200243	106.722	0.368037	0.198365	-46.102
	r4-Lbx1FS_5	Male	TgHoxb1Cre/+;Lbx1FS/lox	1.48165	2.72058	83.6182	0.00700414	0.0104118	48.6518	0.283635	0.229623	-19.043		r4-Lbx1FS_5	Male	TgHoxb1Cre/+;Lbx1FS/lox	1.93325	6.02747	211.779	0.0111883	0.0198484	77.4033	0.347237	0.197579	-43.0996		r4-Lbx1FS_5	Male	TgHoxb1Cre/+;Lbx1FS/lox	1.5864	5.79561	265.331	0.0093926	0.0176775	88.2064	0.355242	0.183009	-48.4834
	r4-Lbx1FS_6	Male	TgHoxb1Cre/+;Lbx1FS/lox	1.33159	2.5798	93.7377	0.00682201	0.0104857	53.7034	0.307392	0.243872	-20.6642		r4-Lbx1FS_6	Male	TgHoxb1Cre/+;Lbx1FS/lox	1.74437	5.50519	215.598	0.0104764	0.0187555	79.0265	0.35135	0.204412	-41.8209		r4-Lbx1FS_6	Male	TgHoxb1Cre/+;Lbx1FS/lox	1.66395	5.58088	235.4	0.00883963	0.0162814	84.1867	0.318746	0.175041	-45.0844
	r4-Lbx1FS_7	Female	TgHoxb1Cre/+;Lbx1FS/lox	1.49497	2.32205	55.3242	0.00694377	0.00888806	28.0004	0.278685	0.22966	-17.5915		r4-Lbx1FS_7	Female	TgHoxb1Cre/+;Lbx1FS/lox	1.74221	5.15826	196.077	0.0109226	0.0175302	60.4957	0.379163	0.203908	-46.2214		r4-Lbx1FS_7	Female	TgHoxb1Cre/+;Lbx1FS/lox	1.63505	6.28083	284.136	0.0100732	0.0189879	88.4982	0.369649	0.181389	-50.9294
	r4-Lbx1FS_8	Female	TgHoxb1Cre/+;Lbx1FS/lox	1.55144	2.77061	78.5833	0.00731983	0.0112453	53.6275	0.283086	0.243527	-13.9743		r4-Lbx1FS_8	Female	TgHoxb1Cre/+;Lbx1FS/lox	1.79661	4.77646	165.859	0.01028	0.0180699	75.778	0.341312	0.226987	-33.4957		r4-Lbx1FS_8	Female	TgHoxb1Cre/+;Lbx1FS/lox	1.70174	5.84211	243.302	0.00964339	0.0176164	82.6787	0.340006	0.180925	-46.7877
			Group: r3&5-Lbx1FS mice													Group: r3&5-Lbx1FS mice													Group: r3&5-Lbx1FS mice
			Age: P7													Age: P21													Age: P56
			Condition: Hypercarbia response													Condition: Hypercarbia response													Condition: Hypercarbia response
					Hypercarbia			Hypercarbia			Hypercarbia							Hypercarbia			Hypercarbia			Hypercarbia							Hypercarbia			Hypercarbia			Hypercarbia
				Ambient air	(21% O2, 8% CO2, Balance N2)		Ambient air	(21% O2, 8% CO2, Balance N2)		Ambient air	(21% O2, 8% CO2, Balance N2)						Ambient air	(21% O2, 8% CO2, Balance N2)		Ambient air	(21% O2, 8% CO2, Balance N2)		Ambient air	(21% O2, 8% CO2, Balance N2)						Ambient air	(21% O2, 8% CO2, Balance N2)		Ambient air	(21% O2, 8% CO2, Balance N2)		Ambient air	(21% O2, 8% CO2, Balance N2)
	Individual	Sex	Genotype	Normalized VE (ml·g-1·min-1)	Normalized VE (ml·g-1·min-1)	D Minute ventilation (%)	Normalized Tidal Volume (ml·g-1)	Normalized Tidal Volume (ml·g-1)	D Tidal Volume (%)	Ttot (in seconds)	Ttot (in seconds)	D Ttot (%)		Individual	Sex	Genotype	Normalized VE (ml·g-1·min-1)	Normalized VE (ml·g-1·min-1)	D Minute ventilation (%)	Normalized Tidal Volume (ml·g-1)	Normalized Tidal Volume (ml·g-1)	D Tidal Volume (%)	Ttot (in seconds)	Ttot (in seconds)	D Ttot (%)		Individual	Sex	Genotype	Normalized VE (ml·g-1·min-1)	Normalized VE (ml·g-1·min-1)	D Minute ventilation (%)	Normalized Tidal Volume (ml·g-1)	Normalized Tidal Volume (ml·g-1)	D Tidal Volume (%)	Ttot (in seconds)	Ttot (in seconds)	D Ttot (%)
	r3&5-Lbx1FS_1	Male	Egr2Cre/+;Lbx1FS/lox	1.22962	1.65067	34.2429	0.00708927	0.00908221	28.112	0.345926	0.330128	-4.56701		r3&5-Lbx1FS_1	Male	Egr2Cre/+;Lbx1FS/lox	2.11899	3.7608	77.4811	0.0120996	0.0168489	39.2518	0.342605	0.268808	-21.54		r3&5-Lbx1FS_1	Male	Egr2Cre/+;Lbx1FS/lox	1.90501	4.19825	120.38	0.0113611	0.0174641	53.7183	0.357828	0.24959	-30.2484
	r3&5-Lbx1FS_2	Male	Egr2Cre/+;Lbx1FS/lox	1.05923	1.29489	22.2484	0.00623008	0.00779952	25.1914	0.352903	0.361399	2.40736		r3&5-Lbx1FS_2	Male	Egr2Cre/+;Lbx1FS/lox	1.94103	3.76086	93.7565	0.0114079	0.0152054	33.2889	0.352634	0.242584	-31.208		r3&5-Lbx1FS_2	Male	Egr2Cre/+;Lbx1FS/lox	1.83339	3.92709	114.198	0.0108629	0.016941	55.9531	0.355502	0.258833	-27.1922
	r3&5-Lbx1FS_3	Female	Egr2Cre/+;Lbx1FS/lox	1.2767	1.58891	24.4542	0.00740739	0.0085976	16.068	0.348119	0.324661	-6.73835		r3&5-Lbx1FS_3	Female	Egr2Cre/+;Lbx1FS/lox	1.832	3.38281	84.6517	0.0111462	0.0137344	23.2204	0.365051	0.243603	-33.2687		r3&5-Lbx1FS_3	Female	Egr2Cre/+;Lbx1FS/lox	1.72528	3.23105	87.2768	0.00968803	0.0141379	45.9318	0.33692	0.262539	-22.077
	r3&5-Lbx1FS_4	Male	Egr2Cre/+;Lbx1FS/lox	1.15035	1.36137	18.3443	0.0069711	0.00793264	13.7933	0.363599	0.349616	-3.84554		r3&5-Lbx1FS_4	Male	Egr2Cre/+;Lbx1FS/lox	1.61898	3.13076	93.3784	0.00922131	0.0126224	36.8828	0.341745	0.241904	-29.2151		r3&5-Lbx1FS_4	Male	Egr2Cre/+;Lbx1FS/lox	1.52228	3.58756	135.669	0.00865081	0.0145465	68.152	0.340967	0.243283	-28.6492
	r3&5-Lbx1FS_5	Female	Egr2Cre/+;Lbx1FS/lox	1.07885	1.56259	44.8389	0.00616408	0.00768769	24.7176	0.342815	0.295191	-13.8922		r3&5-Lbx1FS_5	Female	Egr2Cre/+;Lbx1FS/lox	1.77812	3.04642	71.3281	0.0105803	0.0137554	30.0101	0.357015	0.270916	-24.1163		r3&5-Lbx1FS_5	Female	Egr2Cre/+;Lbx1FS/lox	1.65162	4.01976	143.383	0.0101489	0.0157771	55.4566	0.368688	0.235493	-36.1267
	r3&5-Lbx1FS_6	Female	Egr2Cre/+;Lbx1FS/lox	1.13334	1.44897	27.8493	0.00661561	0.00794484	20.0925	0.350235	0.328986	-6.06718		r3&5-Lbx1FS_6	Female	Egr2Cre/+;Lbx1FS/lox	1.76912	3.13524	77.2201	0.0107372	0.0139198	29.6411	0.364154	0.266388	-26.8474		r3&5-Lbx1FS_6	Female	Egr2Cre/+;Lbx1FS/lox	1.5571	3.1192	100.321	0.00886776	0.0131531	48.3246	0.341703	0.253009	-25.9565
	r3&5-Lbx1FS_7	Male	Egr2Cre/+;Lbx1FS/lox	1.13614	1.4646	28.9097	0.00643365	0.00840497	30.6408	0.339764	0.344326	1.34284		r3&5-Lbx1FS_7	Male	Egr2Cre/+;Lbx1FS/lox	1.74053	3.06881	76.3144	0.010246	0.0131734	28.5714	0.353202	0.257561	-27.0783		r3&5-Lbx1FS_7	Male	Egr2Cre/+;Lbx1FS/lox	1.48225	3.00489	102.725	0.0085056	0.013002	52.8635	0.344298	0.259616	-24.5955
	r3&5-Lbx1FS_8	Female	Egr2Cre/+;Lbx1FS/lox	1.2909	1.44515	11.9496	0.00706591	0.00882933	24.9566	0.328418	0.366576	11.6187		r3&5-Lbx1FS_8	Female	Egr2Cre/+;Lbx1FS/lox	1.58372	3.23281	104.127	0.00910359	0.0129138	41.8538	0.344893	0.239677	-30.5071		r3&5-Lbx1FS_8	Female	Egr2Cre/+;Lbx1FS/lox	1.74242	3.38289	94.1483	0.0102828	0.0139475	35.6387	0.354087	0.247378	-30.1365
	r3&5-Lbx1FS_9	Male	Egr2Cre/+;Lbx1FS/lox	1.10252	1.33374	20.9715	0.00655011	0.00792617	21.0082	0.356462	0.35657	0.0303451		r3&5-Lbx1FS_9	Male	Egr2Cre/+;Lbx1FS/lox	1.80427	3.22362	78.6658	0.0105703	0.0140126	32.5655	0.351508	0.26081	-25.8025		r3&5-Lbx1FS_9	Male	Egr2Cre/+;Lbx1FS/lox	1.64959	3.55473	115.491	0.00995327	0.0157845	58.5862	0.362026	0.266425	-26.4072
	r3&5-Lbx1FS_10	Male	Egr2Cre/+;Lbx1FS/lox	1.22318	1.69014	38.1756	0.00750465	0.00907297	20.898	0.368122	0.322091	-12.5041		r3&5-Lbx1FS_10	Male	Egr2Cre/+;Lbx1FS/lox	1.95214	3.29157	68.6134	0.0118674	0.0149159	25.6878	0.364752	0.271893	-25.458		r3&5-Lbx1FS_10	Male	Egr2Cre/+;Lbx1FS/lox	1.78852	3.4611	93.5175	0.0107617	0.0147823	37.3595	0.361027	0.256258	-29.0196
			Group: r5/6-Lbx1FS mice													Group: r5/6-Lbx1FS mice													Group: r5/6-Lbx1FS mice
			Age: P7													Age: P21													Age: P56
			Condition: Hypercarbia response													Condition: Hypercarbia response													Condition: Hypercarbia response
					Hypercarbia			Hypercarbia			Hypercarbia							Hypercarbia			Hypercarbia			Hypercarbia							Hypercarbia			Hypercarbia			Hypercarbia
				Ambient air	(21% O2, 8% CO2, Balance N2)		Ambient air	(21% O2, 8% CO2, Balance N2)		Ambient air	(21% O2, 8% CO2, Balance N2)						Ambient air	(21% O2, 8% CO2, Balance N2		Ambient air	(21% O2, 8% CO2, Balance N2		Ambient air	(21% O2, 8% CO2, Balance N2						Ambient air	(21% O2, 8% CO2, Balance N2		Ambient air	(21% O2, 8% CO2, Balance N2		Ambient air	(21% O2, 8% CO2, Balance N2
	Individual	Sex	Genotype	Normalized VE (ml·g-1·min-1)	Normalized VE (ml·g-1·min-1)	D Minute ventilation (%)	Normalized Tidal Volume (ml·g-1)	Normalized Tidal Volume (ml·g-1)	D Tidal Volume (%)	Ttot (in seconds)	Ttot (in seconds)	D Ttot (%)		Individual	Sex	Genotype	Normalized VE (ml·g-1·min-1)	Normalized VE (ml·g-1·min-1)	D Minute ventilation (%)	Normalized Tidal Volume (ml·g-1)	Normalized Tidal Volume (ml·g-1)	D Tidal Volume (%)	Ttot (in seconds)	Ttot (in seconds)	D Ttot (%)		Individual	Sex	Genotype	Normalized VE (ml·g-1·min-1)	Normalized VE (ml·g-1·min-1)	D Minute ventilation (%)	Normalized Tidal Volume (ml·g-1)	Normalized Tidal Volume (ml·g-1)	D Tidal Volume (%)	Ttot (in seconds)	Ttot (in seconds)	D Ttot (%)
	r5&6-Lbx1FS_1	Female	TgHoxa3Cre/+;Lbx1FS/lox	0.727309	0.873951	20.1623	0.00536136	0.0061743	15.1628	0.442291	0.423888	-4.16066		r5&6-Lbx1FS_1	Female	TgHoxa3Cre/+;Lbx1FS/lox	1.28455	2.40813	87.4694	0.00755317	0.0103449	36.9605	0.352802	0.257748	-26.9425		r5&6-Lbx1FS_1	Female	TgHoxa3Cre/+;Lbx1FS/lox	0.979195	2.12972	117.497	0.00568451	0.00908433	59.8086	0.348317	0.25593	-26.5238
	r5&6-Lbx1FS_2	Male	TgHoxa3Cre/+;Lbx1FS/lox	0.745827	0.942828	26.4138	0.00458459	0.00547155	19.3465	0.36882	0.348201	-5.59056		r5&6-Lbx1FS_2	Male	TgHoxa3Cre/+;Lbx1FS/lox	1.26039	2.34043	85.6914	0.00744256	0.010357	39.1587	0.354299	0.265515	-25.0592		r5&6-Lbx1FS_2	Male	TgHoxa3Cre/+;Lbx1FS/lox	1.1398	2.40549	111.045	0.00677768	0.00995481	46.8763	0.356783	0.248303	-30.4051
	r5&6-Lbx1FS_3	Male	TgHoxa3Cre/+;Lbx1FS/lox	0.978459	1.05386	7.70614	0.00545993	0.0055771	2.14597	0.334808	0.317524	-5.16235		r5&6-Lbx1FS_3	Male	TgHoxa3Cre/+;Lbx1FS/lox	1.21472	1.99341	64.1049	0.00753726	0.00953766	26.5401	0.372297	0.287075	-22.8907		r5&6-Lbx1FS_3	Male	TgHoxa3Cre/+;Lbx1FS/lox	1.22021	2.59617	112.764	0.0071966	0.0104504	45.2133	0.353869	0.241519	-31.749
	r5&6-Lbx1FS_4	Female	TgHoxa3Cre/+;Lbx1FS/lox	0.823211	0.967852	17.5703	0.00490181	0.00578581	18.0342	0.35727	0.358679	0.394556		r5&6-Lbx1FS_4	Female	TgHoxa3Cre/+;Lbx1FS/lox	1.27364	2.75497	116.306	0.00785219	0.0107069	36.3552	0.369908	0.233183	-36.9619		r5&6-Lbx1FS_4	Female	TgHoxa3Cre/+;Lbx1FS/lox	1.11811	2.30618	106.257	0.00679567	0.00975276	43.5143	0.364668	0.253738	-30.4196
	r5&6-Lbx1FS_5	Female	TgHoxa3Cre/+;Lbx1FS/lox	0.789841	1.0003	26.6462	0.00578229	0.00695527	20.2858	0.439249	0.417189	-5.02221		r5&6-Lbx1FS_5	Female	TgHoxa3Cre/+;Lbx1FS/lox	1.08351	1.98017	82.7557	0.00662863	0.00890756	34.3801	0.367065	0.269903	-26.4701		r5&6-Lbx1FS_5	Female	TgHoxa3Cre/+;Lbx1FS/lox	1.10795	2.52024	127.469	0.0069191	0.01134	63.8946	0.374697	0.269975	-27.9486
	r5&6-Lbx1FS_6	Female	TgHoxa3Cre/+;Lbx1FS/lox	0.967866	1.15539	19.3746	0.00568423	0.00668307	17.5723	0.352377	0.347057	-1.50982		r5&6-Lbx1FS_6	Female	TgHoxa3Cre/+;Lbx1FS/lox	1.15578	2.01206	74.0866	0.0067397	0.00833049	23.6034	0.349877	0.248416	-28.9989		r5&6-Lbx1FS_6	Female	TgHoxa3Cre/+;Lbx1FS/lox	1.03175	2.23747	116.862	0.00587623	0.00950241	61.7094	0.341725	0.254817	-25.4321
	r5&6-Lbx1FS_7	Male	TgHoxa3Cre/+;Lbx1FS/lox	0.795497	0.90426	13.6723	0.00574254	0.00598307	4.18869	0.433128	0.396992	-8.34296		r5&6-Lbx1FS_7	Male	TgHoxa3Cre/+;Lbx1FS/lox	1.02665	1.5622	52.1648	0.00623631	0.00688264	10.364	0.364465	0.264344	-27.4708		r5&6-Lbx1FS_7	Male	TgHoxa3Cre/+;Lbx1FS/lox	1.15438	2.64968	129.532	0.00689941	0.0102696	48.847	0.358602	0.232547	-35.1519
	r5&6-Lbx1FS_8	Female	TgHoxa3Cre/+;Lbx1FS/lox	0.609713	0.833427	36.6916	0.00355617	0.00455566	28.106	0.349951	0.327971	-6.28098		r5&6-Lbx1FS_8	Female	TgHoxa3Cre/+;Lbx1FS/lox	1.36584	2.46055	80.1493	0.00758666	0.00958831	26.3839	0.333274	0.233809	-29.8449		r5&6-Lbx1FS_8	Female	TgHoxa3Cre/+;Lbx1FS/lox	1.02974	2.10215	104.143	0.00620505	0.00918914	48.0912	0.36155	0.262279	-27.4572
	r5&6-Lbx1FS_9	Male	TgHoxa3Cre/+;Lbx1FS/lox	0.787574	1.0158	28.9782	0.00466031	0.00582199	24.9273	0.355038	0.343887	-3.14079		r5&6-Lbx1FS_9	Male	TgHoxa3Cre/+;Lbx1FS/lox	1.36087	2.5578	87.953	0.00784606	0.0103108	31.4133	0.345927	0.241866	-30.0818		r5&6-Lbx1FS_9	Male	TgHoxa3Cre/+;Lbx1FS/lox	0.988077	2.06023	108.509	0.00565511	0.00911386	61.1616	0.343401	0.265422	-22.7076
	r5&6-Lbx1FS_10	Female	TgHoxa3Cre/+;Lbx1FS/lox	1.05116	1.16736	11.0544	0.00544059	0.0062364	14.6272	0.310549	0.320539	3.21715		r5&6-Lbx1FS_10	Female	TgHoxa3Cre/+;Lbx1FS/lox	1.42781	2.14489	50.2226	0.00762291	0.00871153	14.2809	0.320333	0.243691	-23.9256		r5&6-Lbx1FS_10	Female	TgHoxa3Cre/+;Lbx1FS/lox	1.01188	2.35359	132.597	0.00615672	0.0101347	64.6112	0.365068	0.258362	-29.229
	r5&6-Lbx1FS_11	Female	TgHoxa3Cre/+;Lbx1FS/lox	0.96468	1.05225	9.07755	0.0056136	0.00579371	3.20837	0.349148	0.330361	-5.38074		r5&6-Lbx1FS_11	Female	TgHoxa3Cre/+;Lbx1FS/lox	1.06563	1.90671	78.9271	0.00629307	0.00897373	42.5971	0.354328	0.282384	-20.3044		r5&6-Lbx1FS_11	Female	TgHoxa3Cre/+;Lbx1FS/lox	1.14643	2.4545	114.099	0.00694563	0.0113493	63.4019	0.363509	0.277432	-23.6793
	r5&6-Lbx1FS_12	Male	TgHoxa3Cre/+;Lbx1FS/lox	0.870088	1.03827	19.329	0.00481151	0.00563977	17.2142	0.331795	0.325914	-1.77225		r5&6-Lbx1FS_12	Male	TgHoxa3Cre/+;Lbx1FS/lox	1.21795	2.03869	67.387	0.00685272	0.00862381	25.8451	0.337586	0.253804	-24.8179		r5&6-Lbx1FS_12	Male	TgHoxa3Cre/+;Lbx1FS/lox	1.21704	2.47008	102.958	0.00720736	0.0109665	52.1564	0.355321	0.266383	-25.0304

## Sheet: Fig_4D
	Proportion of RTN (Lbx1+/Phox2b+) cells				Proportion of RTN (Lbx1+/Phox2b+) cells
	co-expressing c-Fos at birth (P0)				co-expressing c-Fos at birth (P0)
	Individual	Genotype	(RTN+/c-Fos+)/RTN+		Individual	Genotype	(RTN+/c-Fos+)/RTN+
	Control_1	Egr2Cre/+;Lbx1+/lox	0.7297		r3&5-Lbx1FS_1	Egr2Cre/+;Lbx1FS/lox	0
	Control_2	Egr2+/+;Lbx1+/lox	0.5718		r3&5-Lbx1FS_2	Egr2Cre/+;Lbx1FS/lox	0
	Control_3	Egr2Cre/+;Lbx1+/lox	0.4639		r3&5-Lbx1FS_3	Egr2Cre/+;Lbx1FS/lox	0
	Control_4	Egr2+/+;Lbx1FS/lox	0.6338		r3&5-Lbx1FS_4	Egr2Cre/+;Lbx1FS/lox	0

## Sheet: Fig_4E
	Proportion of Raphe (Lmx1b+) cells				Proportion of Raphe (Lmx1b+) cells
	co-expressing c-Fos at birth (P0)				co-expressing c-Fos at birth (P0)
	Individual	Genotype	(Lmx1b+/c-Fos+)/Lmx1b+		Individual	Genotype	(Lmx1b+/c-Fos+)/Lmx1b+
	Control_1	Egr2Cre/+;Lbx1+/lox	0.1512		r3&5-Lbx1FS_1	Egr2Cre/+;Lbx1FS/lox	0.0587
	Control_2	Egr2+/+;Lbx1+/lox	0.2195		r3&5-Lbx1FS_2	Egr2Cre/+;Lbx1FS/lox	0.0759
	Control_3	Egr2Cre/+;Lbx1+/lox	0.1716		r3&5-Lbx1FS_3	Egr2Cre/+;Lbx1FS/lox	0.0505
	Control_4	Egr2+/+;Lbx1FS/lox	0.1688		r3&5-Lbx1FS_4	Egr2Cre/+;Lbx1FS/lox	0.0618
	Proportion of Raphe (Lmx1b+) cells				Proportion of Raphe (Lmx1b+) cells
	co-expressing c-Fos at P56				co-expressing c-Fos at P56
	Individual	Genotype	(Lmx1b+/c-Fos+)/Lmx1b+		Individual	Genotype	(Lmx1b+/c-Fos+)/Lmx1b+
	Control_1	Egr2+/+;Lbx1FS/lox	0.174		r3&5-Lbx1FS_1	Egr2Cre/+;Lbx1FS/lox	0.2298
	Control_2	Egr2+/+;Lbx1FS/lox	0.1444		r3&5-Lbx1FS_2	Egr2Cre/+;Lbx1FS/lox	0.2556
	Control_3	Egr2Cre/+;Lbx1+/lox	0.2146		r3&5-Lbx1FS_3	Egr2Cre/+;Lbx1FS/lox	0.1997
	Control_4	Egr2+/+;Lbx1+/lox	0.2342		r3&5-Lbx1FS_4	Egr2Cre/+;Lbx1FS/lox	0.2489

## Sheet: Fig_4F
	Proportion of NTS (Lmx1b+) cells				Proportion of NTS (Lmx1b+) cells
	co-expressing c-Fos at birth (P0)				co-expressing c-Fos at birth (P0)
	Individual	Genotype	(Lmx1b+/c-Fos+)/Lmx1b+		Individual	Genotype	(Lmx1b+/c-Fos+)/Lmx1b+
	Control_1	Egr2Cre/+;Lbx1+/lox	0.0861		r3&5-Lbx1FS_1	Egr2Cre/+;Lbx1FS/lox	0.0146
	Control_2	Egr2+/+;Lbx1+/lox	0.1039		r3&5-Lbx1FS_2	Egr2Cre/+;Lbx1FS/lox	0.0178
	Control_3	Egr2Cre/+;Lbx1+/lox	0.0819		r3&5-Lbx1FS_3	Egr2Cre/+;Lbx1FS/lox	0.0067
	Control_4	Egr2+/+;Lbx1FS/lox	0.0795		r3&5-Lbx1FS_4	Egr2Cre/+;Lbx1FS/lox	0.0211
	Proportion of NTS (Lmx1b+) cells				Proportion of NTS (Lmx1b+) cells
	co-expressing c-Fos at P56				co-expressing c-Fos at P56
	Individual	Genotype	(Lmx1b+/c-Fos+)/Lmx1b+		Individual	Genotype	(Lmx1b+/c-Fos+)/Lmx1b+
	Control_1	Egr2+/+;Lbx1FS/lox	0.1362		r3&5-Lbx1FS_1	Egr2Cre/+;Lbx1FS/lox	0.1407
	Control_2	Egr2+/+;Lbx1FS/lox	0.1559		r3&5-Lbx1FS_2	Egr2Cre/+;Lbx1FS/lox	0.1721
	Control_3	Egr2Cre/+;Lbx1+/lox	0.1252		r3&5-Lbx1FS_3	Egr2Cre/+;Lbx1FS/lox	0.1688
	Control_4	Egr2+/+;Lbx1+/lox	0.1329		r3&5-Lbx1FS_4	Egr2Cre/+;Lbx1FS/lox	0.1567

## Sheet: Fig_4G
	Proportion of PBc (Lmx1b+) cells				Proportion of PBc (Lmx1b+) cells
	co-expressing c-Fos at birth (P0)				co-expressing c-Fos at birth (P0)
	Individual	Genotype	(Lmx1b+/c-Fos+)/Lmx1b+		Individual	Genotype	(Lmx1b+/c-Fos+)/Lmx1b+
	Control_1	Egr2Cre/+;Lbx1+/lox	0.3993		r3&5-Lbx1FS_1	Egr2Cre/+;Lbx1FS/lox	0.0833
	Control_2	Egr2+/+;Lbx1+/lox	0.3308		r3&5-Lbx1FS_2	Egr2Cre/+;Lbx1FS/lox	0.1235
	Control_3	Egr2Cre/+;Lbx1+/lox	0.4385		r3&5-Lbx1FS_3	Egr2Cre/+;Lbx1FS/lox	0.1347
	Control_4	Egr2+/+;Lbx1FS/lox	0.3672		r3&5-Lbx1FS_4	Egr2Cre/+;Lbx1FS/lox	0.1056
	Proportion of PBc (Lmx1b+) cells				Proportion of PBc (Lmx1b+) cells
	co-expressing c-Fos at P56				co-expressing c-Fos at P56
	Individual	Genotype	(Lmx1b+/c-Fos+)/Lmx1b+		Individual	Genotype	(Lmx1b+/c-Fos+)/Lmx1b+
	Control_1	Egr2+/+;Lbx1FS/lox	0.3367		r3&5-Lbx1FS_1	Egr2Cre/+;Lbx1FS/lox	0.4091
	Control_2	Egr2+/+;Lbx1FS/lox	0.4072		r3&5-Lbx1FS_2	Egr2Cre/+;Lbx1FS/lox	0.4354
	Control_3	Egr2Cre/+;Lbx1+/lox	0.3277		r3&5-Lbx1FS_3	Egr2Cre/+;Lbx1FS/lox	0.3633
	Control_4	Egr2+/+;Lbx1+/lox	0.344		r3&5-Lbx1FS_4	Egr2Cre/+;Lbx1FS/lox	0.4512
