# Supplementary material for: Genetic identification of medullary neurons underlying congenital hypoventilation
Source: Sci Adv. 2024 Jun 19;10(25):eadj0720. doi: 10.1126/sciadv.adj0720 (PMC11186509; doi:10.1126/sciadv.adj0720)
Supplement: Supplementary file 3 — Data S1 to S8 [file sciadv.adj0720_data_s1_to_s8.zip › adj0720_data_s4.xlsx]

## Sheet: Fig_5B
		Group: Control mice							Group: MafB-Lbx1FS mice
		Age: P0							Age: P0
		Condition: Ambient air							Condition: Ambient air
	Mouse	Genotype	Frequency (breaths/min)	Ttot (s)	Normalized TV (ml·g-1)	Normalized VE (ml·g-1·min-1)		Mouse	Genotype	Frequency (breaths/min)	Ttot (s)	Normalized TV (ml·g-1)	Normalized VE (ml·g-1·min-1)
	Control_1	MafBCre/+;Lbx1+/lox	131.14	0.457525	0.00896138	1.1752		MafB-Lbx1FS_1	MafBCre/+;Lbx1FS/lox	77.7422	0.771782	0.005666	0.440487
	Control_2	MafBCre/+;Lbx1+/lox	126.621	0.473856	0.00982394	1.24392		MafB-Lbx1FS_2	MafBCre/+;Lbx1FS/lox	82.0018	0.731691	0.0049769	0.408115
	Control_3	MafB+/+;Lbx1+/lox	118.487	0.506384	0.00963342	1.14144		MafB-Lbx1FS_3	MafBCre/+;Lbx1FS/lox	56.0305	1.07085	0.0048863	0.273782
	Control_4	Lbx1FS/lox	130.29	0.460512	0.00991117	1.29133		MafB-Lbx1FS_4	MafBCre/+;Lbx1FS/lox	86.9917	0.689721	0.0050882	0.442631
	Control_5	MafB+/+;Lbx1+/lox	134.814	0.445057	0.00995612	1.34223		MafB-Lbx1FS_5	MafBCre/+;Lbx1FS/lox	96.6384	0.620871	0.0053387	0.515923
	Control_6	Lbx1FS/lox	130.409	0.46009	0.0104899	1.36798		MafB-Lbx1FS_6	MafBCre/+;Lbx1FS/lox	69.2627	0.866267	0.0058048	0.402056
	Control_7	Lbx1FS/lox	115.21	0.52079	0.00991512	1.14232		MafB-Lbx1FS_7	MafBCre/+;Lbx1FS/lox	101.9	0.588811	0.0055781	0.56841
	Control_8	MafB+/+;Lbx1Flox/+	152.669	0.393006	0.00888013	1.50839		MafB-Lbx1FS_8	MafBCre/+;Lbx1FS/lox	63.3647	0.946899	0.0058107	0.368193

## Sheet: Fig_5C_Left
	Mouse	Control_1	Control_2	Control_3	Control_4	Control_5	Control_6	Control_7	Control_8
	Genotype	MafBCre/+;Lbx1+/lox	MafBCre/+;Lbx1+/lox	MafB+/+;Lbx1+/lox	Lbx1FS/lox	MafB+/+;Lbx1+/lox	Lbx1FS/lox	Lbx1FS/lox	MafB+/+;Lbx1+/lox
		Apneal length (seconds)	Apneal length (seconds)	Apneal length (seconds)	Apneal length (seconds)	Apneal length (seconds)	Apneal length (seconds)	Apneal length (seconds)	Apneal length (seconds)
		1.54021	1.42641	2.64007	0	2.99888	1.48494	2.91473	2.23919
		1.45332	2.09878	1.21006		1.94262	2.14244	1.97787	2.23883
		1.31807	1.30626	2.47905		1.74224		1.89164	1.31604
		1.2256	1.94931	1.80092		1.43562		1.78537
		1.20327		1.58962		2.33475		1.4534
				1.47602		1.82304		1.32412
						1.21987
	Mouse	MafB-Lbx1FS_1	MafB-Lbx1FS_2	MafB-Lbx1FS_3	MafB-Lbx1FS_4	MafB-Lbx1FS_5	MafB-Lbx1FS_6	MafB-Lbx1FS_7	MafB-Lbx1FS_8
	Genotype	MafBCre/+;Lbx1FS/lox	MafBCre/+;Lbx1FS/lox	MafBCre/+;Lbx1FS/lox	MafBCre/+;Lbx1FS/lox	MafBCre/+;Lbx1FS/lox	MafBCre/+;Lbx1FS/lox	MafBCre/+;Lbx1FS/lox	MafBCre/+;Lbx1FS/lox
		Apneal length (seconds)	Apneal length (seconds)	Apneal length (seconds)	Apneal length (seconds)	Apneal length (seconds)	Apneal length (seconds)	Apneal length (seconds)	Apneal length (seconds)
		22.645	12.7181	29.0075	12.609	9.56985	9.8471	24.5033	32.8652
		18.0465	12.6323	23.1232	6.80613	7.55376	5.83772	18.6026	17.7979
		16.792	7.61905	22.9818	6.62364	6.547	5.80911	13.4269	7.98243
		11.4136	6.75824	15.4051	6.33419	6.13931	4.89386	12.5514	6.85205
		9.58488	5.69473	14.98	6.20641	4.6209	4.85367	9.5951	6.85205
		8.90454	5.56059	12.9228	6.04	4.60897	3.90201	8.63579	6.76474
		8.80142	4.75061	11.0211	5.55375	3.70495	2.88977	8.25928	6.73944
		4.87212	4.67353	7.98261	4.65531	3.58984	2.86759	5.62546	5.89413
		3.23072	4.13493		4.63846	3.57413	2.81545	4.66073	5.79422
		1.23373	4.10717		4.4042	3.24683		4.66073	4.63484
			3.78494		3.65264	2.54792			3.86792
			3.75402		3.61068				3.55129
			2.69435		3.59801				2.52762
			2.65722		2.67222				2.32506
			1.40906		1.87983				2.32422

## Sheet: Fig_5C_Right
	Mouse	Control_1	Control_2	Control_3	Control_4	Control_5	Control_6	Control_7	Control_8
	Genotype	MafBCre/+;Lbx1+/lox	MafBCre/+;Lbx1+/lox	MafB+/+;Lbx1+/lox	Lbx1FS/lox	MafB+/+;Lbx1+/lox	Lbx1FS/lox	Lbx1FS/lox	MafB+/+;Lbx1+/lox
	Total breathing time (in seconds)	185.298	189.542	210.656	181.902	183.808	185.416	199.983	165.878
	Total apnea time (in seconds)	6.74046	6.78076	11.1957	0	13.497	3.62738	11.3471	5.79406
	Apnea time fraction (in percentage)	3.63764	3.57744	5.31471	0	7.34298	1.95634	5.67404	3.49297
	Mouse	MafB-Lbx1FS_1	MafB-Lbx1FS_2	MafB-Lbx1FS_3	MafB-Lbx1FS_4	MafB-Lbx1FS_5	MafB-Lbx1FS_6	MafB-Lbx1FS_7	MafB-Lbx1FS_8
	Genotype	MafBCre/+;Lbx1FS/lox	MafBCre/+;Lbx1FS/lox	MafBCre/+;Lbx1FS/lox	MafBCre/+;Lbx1FS/lox	MafBCre/+;Lbx1FS/lox	MafBCre/+;Lbx1FS/lox	MafBCre/+;Lbx1FS/lox	MafBCre/+;Lbx1FS/lox
	Total breathing time (in seconds)	208.943	199.288	200.604	186.191	191.674	186.65	196.488	211.463
	Total apnea time (in seconds)	105.524	82.9489	137.424	79.2844	55.7034	43.7163	110.521	116.773
	Apnea time fraction (in percentage)	50.5039	41.6227	68.5052	42.5823	29.0615	23.4215	56.2484	55.2215

## Sheet: Fig_5D
		periNA neurons
	Mouse	Genotype	periNA (Lbx1+/Phox2b+) neurons
	Control_1	MafBCre/+;Lbx1+/lox	423
	Control_2	MafBCre/+;Lbx1+/lox	356
	Control_3	MafB+/+;Lbx1+/lox	378
	Control_4	MafB+/+;Lbx1FS/lox	396
	MafB-Lbx1FS_1	MafBCre/+;Lbx1FS/lox	12
	MafB-Lbx1FS_2	MafBCre/+;Lbx1FS/lox	8
	MafB-Lbx1FS_3	MafBCre/+;Lbx1FS/lox	14
	MafB-Lbx1FS_4	MafBCre/+;Lbx1FS/lox	0
