# Supplementary material for: Genetic identification of medullary neurons underlying congenital hypoventilation
Source: Sci Adv. 2024 Jun 19;10(25):eadj0720. doi: 10.1126/sciadv.adj0720 (PMC11186509; doi:10.1126/sciadv.adj0720)
Supplement: Supplementary file 3 — Data S1 to S8 [file sciadv.adj0720_data_s1_to_s8.zip › adj0720_data_s5.xlsx]

## Sheet: Fig_6D-a
			Group: Control
			Age: P7
			Condition: Ambient air
			Parameter: Minute ventilation (VE)
				pre CNO	in CNO (10mg/kg)
	Mouse	Sex	Genotype	Normalized VE (ml·g-1·min-1)	Normalized VE (ml·g-1·min-1)	D Minute ventilation (%)
	Control_1	Male	Lbx1+/+;Phox2bFlpO/+;RC::FL-hM3Dq+/-	1.47027	1.40288	-4.58359
	Control_2	Female	Lbx1+/+;Phox2bFlpO/+RC::FL-hM3Dq+/-	1.38384	1.36547	-1.32738
	Control_3	Male	Lbx1Cre/+;Phox2b+/+;RC::FL-hM3Dq+/-	1.53297	1.44918	-5.46609
	Control_4	Female	Lbx1Cre/+;Phox2b+/+;RC::FL-hM3Dq+/-	1.37005	1.36442	-0.410382
	Control_5	Female	Lbx1Cre/+;Phox2b+/+;RC::FL-hM3Dq+/-	1.49202	1.53211	2.68712
	Control_6	Male	Lbx1+/+;Phox2bFlpO/+;RC::FL-hM3Dq+/-	1.66945	1.52789	-8.47931
	Control_7	Male	Lbx1Cre/+;Phox2b+/+;RC::FL-hM3Dq+/-	1.42857	1.49899	4.92937
	Control_8	Male	Lbx1Cre/+;Phox2b+/+;RC::FL-hM3Dq+/-	1.58308	1.51901	-4.04686
			Group: dB2-Activity mice
			Age: P7
			Condition: Ambient air
			Parameter: Minute ventilation (VE)
				pre CNO	in CNO (10 mg/kg)
	Mouse	Sex	Genotype	Normalized VE (ml·g-1·min-1)	Normalized VE (ml·g-1·min-1)	D Minute ventilation (%)
	dB2-Activity_1	Female	Lbx1Cre/+;Phox2bFlpO/+;RC::FL-hM3Dq+/-	1.46805	2.47935	68.8869
	dB2-Activity_2	Female	Lbx1Cre/+;Phox2bFlpO/+;RC::FL-hM3Dq+/-	1.47292	2.41461	63.9335
	dB2-Activity_3	Male	Lbx1Cre/+;Phox2bFlpO/+;RC::FL-hM3Dq+/-	1.58256	2.6619	68.2014
	dB2-Activity_4	Female	Lbx1Cre/+;Phox2bFlpO/+;RC::FL-hM3Dq+/-	1.36142	2.46804	81.2842
	dB2-Activity_5	Male	Lbx1Cre/+;Phox2bFlpO/+;RC::FL-hM3Dq+/-	1.61269	2.9775	84.6295
	dB2-Activity_6	Male	Lbx1Cre/+;Phox2bFlpO/+;RC::FL-hM3Dq+/-	1.69627	2.71641	60.1406
	dB2-Activity_7	Male	Lbx1Cre/+;Phox2bFlpO/+;RC::FL-hM3Dq+/-	1.65375	2.6324	59.1777
	dB2-Activity_8	Female	Lbx1Cre/+;Phox2bFlpO/+;RC::FL-hM3Dq+/-	1.4383	2.64983	84.2333

## Sheet: Fig_6D-b
			Group: Control mice
			Age: P7
			Condition: Ambient air
			Parameter: Minute ventilation (VE)
				pre CNO	in CNO (10mg/kg)
	Mouse	Sex	Genotype	Normalized VE (ml·g-1·min-1)	Normalized VE (ml·g-1·min-1)	D Minute ventilation (%)
	Control_1	Female	Lbx1Cre/+;Phox2b+/+;RC::FPDi+/-	1.49086	1.41941	-4.7926
	Control_2	Female	Lbx1+/+;Phox2bFlpO/+;RC::FPDi+/-	1.49197	1.38842	-6.94091
	Control_3	Male	Lbx1Cre/+;Phox2b+/+;RC::FPDi+/-	1.42804	1.42332	-0.330761
	Control_4	Male	Lbx1+/+;Phox2bFlpO/+;RC::FPDi+/-	1.52036	1.44795	-4.76301
	Control_5	Male	Lbx1+/+;Phox2bFlpO/+;RC::FPDi+/-	1.37587	1.38227	0.464661
	Control_6	Male	Lbx1Cre/+;Phox2b+/+;RC::FPDi+/-	1.53541	1.51102	-1.58833
	Control_7	Female	Lbx1Cre/+;Phox2b+/+;RC::FPDi+/-	1.3731	1.49357	8.77292
	Control_8	Female	Lbx1Cre/+;Phox2b+/+;RC::FPDi+/-	1.45927	1.32507	-9.19657
	Control_9	Male	Lbx1+/+;Phox2bFlpO/+;RC::FPDi+/-	1.47725	1.51407	2.49299
	Control_10	Female	Lbx1+/+;Phox2bFlpO/+;RC::FPDi+/-	1.42608	1.5044	5.49178
	Control_11	Male	Lbx1Cre/+;Phox2b+/+;RC::FPDi+/-	1.48137	1.35624	-8.44716
	Control_12	Female	Lbx1+/+;Phox2bFlpO/+;RC::FPDi+/-	1.33829	1.27626	-4.63508
			Group: dB2-Silence mice
			Age: P7
			Condition: Ambient air
			Parameter: Minute ventilation (VE)
				pre CNO	in CNO (10mg/kg)
	Mouse	Sex	Genotype	Normalized VE (ml·g-1·min-1)	Normalized VE (ml·g-1·min-1)	D Minute ventilation (%)
	dB2-Silence_1	Male	Lbx1Cre/+;Phox2bFlpO/+;RC::FPDi+/-	1.41272	0.801295	-43.2799
	dB2-Silence_2	Male	Lbx1Cre/+;Phox2bFlpO/+;RC::FPDi+/-	1.56304	0.859733	-44.9963
	dB2-Silence_3	Female	Lbx1Cre/+;Phox2bFlpO/+;RC::FPDi+/-	1.52491	0.906134	-40.578
	dB2-Silence_4	Female	Lbx1Cre/+;Phox2bFlpO/+;RC::FPDi+/-	1.51747	0.758421	-50.0207
	dB2-Silence_5	Male	Lbx1Cre/+;Phox2bFlpO/+;RC::FPDi+/-	1.44279	0.839633	-41.8051
	dB2-Silence_6	Female	Lbx1Cre/+;Phox2bFlpO/+;RC::FPDi+/-	1.35382	0.799791	-40.9233
	dB2-Silence_7	Male	Lbx1Cre/+;Phox2bFlpO/+;RC::FPDi+/-	1.4854	0.978839	-34.1027
	dB2-Silence_8	Female	Lbx1Cre/+;Phox2bFlpO/+;RC::FPDi+/-	1.52313	1.06008	-30.4014
	dB2-Silence_9	Male	Lbx1Cre/+;Phox2bFlpO/+;RC::FPDi+/-	1.31989	0.815792	-38.1922
	dB2-Silence_10	Male	Lbx1Cre/+;Phox2bFlpO/+;RC::FPDi+/-	1.44044	0.818185	-43.1991

## Sheet: Fig_6E
			Group: Control
			Age: P7
			Condition: Ambient air
			Parameter: Tidal volume
				pre CNO	in CNO (10mg/kg)
	Mouse	Sex	Genotype	Normalized Tidal Volume (ml·g-1)	Normalized Tidal Volume (ml·g-1)	D Tidal volume (%)
	Control_1	Male	Lbx1+/+;Phox2bFlpO/+;RC::FL-hM3Dq+/-	0.00732441	0.00699554	-4.49002
	Control_2	Female	Lbx1+/+;Phox2bFlpO/+RC::FL-hM3Dq+/-	0.00681013	0.00701707	3.03869
	Control_3	Male	Lbx1Cre/+;Phox2b+/+;RC::FL-hM3Dq+/-	0.00794554	0.00708182	-10.8705
	Control_4	Female	Lbx1Cre/+;Phox2b+/+;RC::FL-hM3Dq+/-	0.00710198	0.00666949	-6.08965
	Control_5	Female	Lbx1Cre/+;Phox2b+/+;RC::FL-hM3Dq+/-	0.00670693	0.00690863	3.00725
	Control_6	Male	Lbx1+/+;Phox2bFlpO/+;RC::FL-hM3Dq+/-	0.00767793	0.0071774	-6.52012
	Control_7	Male	Lbx1Cre/+;Phox2b+/+;RC::FL-hM3Dq+/-	0.00700676	0.00780779	11.4323
	Control_8	Male	Lbx1Cre/+;Phox2b+/+;RC::FL-hM3Dq+/-	0.00713102	0.00700379	-1.78413
			Group: dB2-Activity mice
			Age: P7
			Condition: Ambient air
			Parameter: Tidal volume
				pre CNO	in CNO (10mg/kg)
	Mouse	Sex	Genotype	Normalized Tidal Volume (ml·g-1)	Normalized Tidal Volume (ml·g-1)	D Tidal volume (%)
	dB2-Activity_1	Female	Lbx1Cre/+;Phox2bFlpO/+;RC::FL-hM3Dq+/-	0.00749359	0.0107272	43.152
	dB2-Activity_2	Female	Lbx1Cre/+;Phox2bFlpO/+;RC::FL-hM3Dq+/-	0.00714097	0.00983389	37.7109
	dB2-Activity_3	Male	Lbx1Cre/+;Phox2bFlpO/+;RC::FL-hM3Dq+/-	0.00778342	0.0108855	39.8545
	dB2-Activity_4	Female	Lbx1Cre/+;Phox2bFlpO/+;RC::FL-hM3Dq+/-	0.00702441	0.0104997	49.4751
	dB2-Activity_5	Male	Lbx1Cre/+;Phox2bFlpO/+;RC::FL-hM3Dq+/-	0.0075261	0.0117431	56.0318
	dB2-Activity_6	Male	Lbx1Cre/+;Phox2bFlpO/+;RC::FL-hM3Dq+/-	0.00772211	0.0101556	31.5129
	dB2-Activity_7	Male	Lbx1Cre/+;Phox2bFlpO/+;RC::FL-hM3Dq+/-	0.00776897	0.0107395	38.236
	dB2-Activity_8	Female	Lbx1Cre/+;Phox2bFlpO/+;RC::FL-hM3Dq+/-	0.00720801	0.0105917	46.9431

## Sheet: Fig_6F
			Group: Control
			Age: P7
			Condition: Ambient air
			Parameter: Respiratory cycle length (Ttot)
				pre CNO	in CNO (10mg/kg)
	Mouse	Sex	Genotype	Ttot (seconds)	Ttot (seconds)	D Ttot (%)
	Control_1	Male	Lbx1+/+;Phox2bFlpO/+;RC::FL-hM3Dq+/-	0.298931	0.299193	0.0876191
	Control_2	Female	Lbx1+/+;Phox2bFlpO/+RC::FL-hM3Dq+/-	0.295272	0.308337	4.4248
	Control_3	Male	Lbx1Cre/+;Phox2b+/+;RC::FL-hM3Dq+/-	0.310986	0.293207	-5.71692
	Control_4	Female	Lbx1Cre/+;Phox2b+/+;RC::FL-hM3Dq+/-	0.31142	0.293649	-5.70622
	Control_5	Female	Lbx1Cre/+;Phox2b+/+;RC::FL-hM3Dq+/-	0.269713	0.270553	0.311751
	Control_6	Male	Lbx1+/+;Phox2bFlpO/+;RC::FL-hM3Dq+/-	0.276227	0.281856	2.03767
	Control_7	Male	Lbx1Cre/+;Phox2b+/+;RC::FL-hM3Dq+/-	0.294965	0.312863	6.06786
	Control_8	Male	Lbx1Cre/+;Phox2b+/+;RC::FL-hM3Dq+/-	0.27086	0.276645	2.13587
			Group: dB2-Activity mice
			Age: P7
			Condition: Ambient air
			Parameter: Respiratory cycle length (Ttot)
				pre CNO	in CNO (10mg/kg)
	Mouse	Sex	Genotype	Ttot (seconds)	Ttot (seconds)	D Ttot (%)
	dB2-Activity_1	Female	Lbx1Cre/+;Phox2bFlpO/+;RC::FL-hM3Dq+/-	0.306267	0.259598	-15.238
	dB2-Activity_2	Female	Lbx1Cre/+;Phox2bFlpO/+;RC::FL-hM3Dq+/-	0.29089	0.24436	-15.9958
	dB2-Activity_3	Male	Lbx1Cre/+;Phox2bFlpO/+;RC::FL-hM3Dq+/-	0.295094	0.245362	-16.853
	dB2-Activity_4	Female	Lbx1Cre/+;Phox2bFlpO/+;RC::FL-hM3Dq+/-	0.309577	0.255257	-17.5465
	dB2-Activity_5	Male	Lbx1Cre/+;Phox2bFlpO/+;RC::FL-hM3Dq+/-	0.280008	0.236637	-15.4892
	dB2-Activity_6	Male	Lbx1Cre/+;Phox2bFlpO/+;RC::FL-hM3Dq+/-	0.273145	0.224316	-17.8766
	dB2-Activity_7	Male	Lbx1Cre/+;Phox2bFlpO/+;RC::FL-hM3Dq+/-	0.281868	0.244785	-13.1562
	dB2-Activity_8	Female	Lbx1Cre/+;Phox2bFlpO/+;RC::FL-hM3Dq+/-	0.300689	0.239827	-20.2408

## Sheet: Fig_6G
			Group: Control mice
			Age: P7
			Condition: Ambient air
			Parameter: Tidal volume
				pre CNO	in CNO (10mg/kg)
	Mouse	Sex	Genotype	Normalized Tidal Volume (ml·g-1)	Normalized Tidal Volume (ml·g-1)	D Tidal volume (%)
	Control_1	Female	Lbx1Cre/+;Phox2b+/+;RC::FPDi+/-	0.00702559	0.00684774	-2.53155
	Control_2	Female	Lbx1+/+;Phox2bFlpO/+;RC::FPDi+/-	0.00722686	0.00686697	-4.97992
	Control_3	Male	Lbx1Cre/+;Phox2b+/+;RC::FPDi+/-	0.00708136	0.00696724	-1.61156
	Control_4	Male	Lbx1+/+;Phox2bFlpO/+;RC::FPDi+/-	0.00774963	0.00728469	-5.99956
	Control_5	Male	Lbx1+/+;Phox2bFlpO/+;RC::FPDi+/-	0.00697121	0.00714201	2.45015
	Control_6	Male	Lbx1Cre/+;Phox2b+/+;RC::FPDi+/-	0.00708234	0.00729168	2.95578
	Control_7	Female	Lbx1Cre/+;Phox2b+/+;RC::FPDi+/-	0.0068525	0.00761889	11.184
	Control_8	Female	Lbx1Cre/+;Phox2b+/+;RC::FPDi+/-	0.00749025	0.00696388	-7.02735
	Control_9	Male	Lbx1+/+;Phox2bFlpO/+;RC::FPDi+/-	0.00786683	0.00753661	-4.19754
	Control_10	Female	Lbx1+/+;Phox2bFlpO/+;RC::FPDi+/-	0.00666103	0.00729413	9.50458
	Control_11	Male	Lbx1Cre/+;Phox2b+/+;RC::FPDi+/-	0.0068853	0.00666217	-3.24067
	Control_12	Female	Lbx1+/+;Phox2bFlpO/+;RC::FPDi+/-	0.00672601	0.00646263	-3.91578
			Group: dB2-Silence mice
			Age: P7
			Condition: Ambient air
			Parameter: Tidal volume
				pre CNO	in CNO (10mg/kg)
	Mouse	Sex	Genotype	Normalized Tidal Volume (ml·g-1)	Normalized Tidal Volume (ml·g-1)	D Tidal volume (%)
	dB2-Silence_1	Male	Lbx1Cre/+;Phox2bFlpO/+;RC::FPDi+/-	0.00690543	0.00461045	-33.2344
	dB2-Silence_2	Male	Lbx1Cre/+;Phox2bFlpO/+;RC::FPDi+/-	0.00759813	0.00485496	-36.1033
	dB2-Silence_3	Female	Lbx1Cre/+;Phox2bFlpO/+;RC::FPDi+/-	0.00778174	0.0053587	-31.1375
	dB2-Silence_4	Female	Lbx1Cre/+;Phox2bFlpO/+;RC::FPDi+/-	0.0070562	0.00418454	-40.697
	dB2-Silence_5	Male	Lbx1Cre/+;Phox2bFlpO/+;RC::FPDi+/-	0.00664984	0.00498254	-25.0728
	dB2-Silence_6	Female	Lbx1Cre/+;Phox2bFlpO/+;RC::FPDi+/-	0.0068093	0.00477193	-29.9203
	dB2-Silence_7	Male	Lbx1Cre/+;Phox2bFlpO/+;RC::FPDi+/-	0.00735983	0.00542109	-26.3422
	dB2-Silence_8	Female	Lbx1Cre/+;Phox2bFlpO/+;RC::FPDi+/-	0.00745021	0.00565981	-24.0315
	dB2-Silence_9	Male	Lbx1Cre/+;Phox2bFlpO/+;RC::FPDi+/-	0.00677852	0.00473778	-30.106
	dB2-Silence_10	Male	Lbx1Cre/+;Phox2bFlpO/+;RC::FPDi+/-	0.00722493	0.00477089	-33.9662

## Sheet: Fig_6H
			Group: Control mice
			Age: P7
			Condition: Ambient air
			Parameter: Respiratory cycle length (Ttot)
				pre CNO	in CNO (10mg/kg)
	Mouse	Sex	Genotype	Ttot (seconds)	Ttot (seconds)	D Ttot (%)
	Control_1	Female	Lbx1Cre/+;Phox2b+/+;RC::FPDi+/-	0.282746	0.289461	2.37486
	Control_2	Female	Lbx1+/+;Phox2bFlpO/+;RC::FPDi+/-	0.290629	0.296754	2.10726
	Control_3	Male	Lbx1Cre/+;Phox2b+/+;RC::FPDi+/-	0.297528	0.293705	-1.28505
	Control_4	Male	Lbx1+/+;Phox2bFlpO/+;RC::FPDi+/-	0.305833	0.301863	-1.29839
	Control_5	Male	Lbx1+/+;Phox2bFlpO/+;RC::FPDi+/-	0.304005	0.310013	1.9763
	Control_6	Male	Lbx1Cre/+;Phox2b+/+;RC::FPDi+/-	0.27676	0.289539	4.61745
	Control_7	Female	Lbx1Cre/+;Phox2b+/+;RC::FPDi+/-	0.299431	0.306068	2.2166
	Control_8	Female	Lbx1Cre/+;Phox2b+/+;RC::FPDi+/-	0.307972	0.315329	2.38891
	Control_9	Male	Lbx1+/+;Phox2bFlpO/+;RC::FPDi+/-	0.31952	0.298662	-6.52779
	Control_10	Female	Lbx1+/+;Phox2bFlpO/+;RC::FPDi+/-	0.280252	0.290912	3.8039
	Control_11	Male	Lbx1Cre/+;Phox2b+/+;RC::FPDi+/-	0.278875	0.294735	5.68687
	Control_12	Female	Lbx1+/+;Phox2bFlpO/+;RC::FPDi+/-	0.301549	0.303823	0.754255
			Group: dB2-Silence mice
			Age: P7
			Condition: Ambient air
			Parameter: Respiratory cycle length (Ttot)
				pre CNO	in CNO (10mg/kg)
	Mouse	Sex	Genotype	Ttot (seconds)	Ttot (seconds)	D Ttot (%)
	dB2-Silence_1	Male	Lbx1Cre/+;Phox2bFlpO/+;RC::FPDi+/-	0.293283	0.345225	17.7106
	dB2-Silence_2	Male	Lbx1Cre/+;Phox2bFlpO/+;RC::FPDi+/-	0.291667	0.338823	16.168
	dB2-Silence_3	Female	Lbx1Cre/+;Phox2bFlpO/+;RC::FPDi+/-	0.306184	0.354829	15.8872
	dB2-Silence_4	Female	Lbx1Cre/+;Phox2bFlpO/+;RC::FPDi+/-	0.278999	0.331047	18.6552
	dB2-Silence_5	Male	Lbx1Cre/+;Phox2bFlpO/+;RC::FPDi+/-	0.27654	0.356051	28.7521
	dB2-Silence_6	Female	Lbx1Cre/+;Phox2bFlpO/+;RC::FPDi+/-	0.301782	0.357988	18.625
	dB2-Silence_7	Male	Lbx1Cre/+;Phox2bFlpO/+;RC::FPDi+/-	0.297287	0.332297	11.7766
	dB2-Silence_8	Female	Lbx1Cre/+;Phox2bFlpO/+;RC::FPDi+/-	0.293483	0.320344	9.1524
	dB2-Silence_9	Male	Lbx1Cre/+;Phox2bFlpO/+;RC::FPDi+/-	0.308141	0.348455	13.0828
	dB2-Silence_10	Male	Lbx1Cre/+;Phox2bFlpO/+;RC::FPDi+/-	0.300946	0.349864	16.2548
