# Supplementary material for: Genetic identification of medullary neurons underlying congenital hypoventilation
Source: Sci Adv. 2024 Jun 19;10(25):eadj0720. doi: 10.1126/sciadv.adj0720 (PMC11186509; doi:10.1126/sciadv.adj0720)
Supplement: Supplementary file 3 — Data S1 to S8 [file sciadv.adj0720_data_s1_to_s8.zip › adj0720_data_s6.xlsx]

## Sheet: Fig_7B-a
			Group: Control
			Age: P56
			Condition: Ambient air
			Parameter: Minute ventilation (VE)
				pre CNO	in CNO (10mg/kg)
	Mouse	Sex	Genotype	Normalized VE (ml·g-1·min-1)	Normalized VE (ml·g-1·min-1)	D Minute ventilation (%)
	Control_1	Female	Lbx1Cre/+;Phox2b+/+;RC::FL-hM3Dq+/-	1.5161	1.43377	-5.43013
	Control_2	Male	Lbx1+/+;Phox2bFlpO/+;RC::FL-hM3Dq+/-	1.69145	1.66095	-1.80322
	Control_3	Female	Lbx1Cre/+;Phox2b+/+;RC::FL-hM3Dq+/-	1.40502	1.30638	-7.02062
	Control_4	Male	Lbx1Cre/+;Phox2b+/+;RC::FL-hM3Dq+/-	1.84852	1.62584	-12.0468
	Control_5	Female	Lbx1Cre/+;Phox2b+/+;RC::FL-hM3Dq+/-	1.35306	1.38084	2.05272
	Control_6	Male	Lbx1+/+;Phox2bFlpO/+;RC::FL-hM3Dq+/-	1.61826	1.44892	-10.4646
	Control_7	Female	Lbx1+/+;Phox2bFlpO/+;RC::FL-hM3Dq+/-	1.73694	1.65735	-4.58248
	Control_8	Male	Lbx1Cre/+;Phox2b+/+;RC::FL-hM3Dq+/-	1.51768	1.54761	1.97234
			Group: dB2-Activity mice
			Age: P56
			Condition: Ambient air
			Parameter: Minute ventilation (VE)
				pre CNO	in CNO (10 mg/kg)
	Mouse	Sex	Genotype	Normalized VE (ml·g-1·min-1)	Normalized VE (ml·g-1·min-1)	D Minute ventilation (%)
	dB2-Activity_1	Female	Lbx1Cre/+;Phox2bFlpO/+;RC::FL-hM3Dq+/-	1.56408	3.04064	94.4039
	dB2-Activity_2	Male	Lbx1Cre/+;Phox2bFlpO/+;RC::FL-hM3Dq+/-	1.75631	3.18928	81.5903
	dB2-Activity_3	Female	Lbx1Cre/+;Phox2bFlpO/+;RC::FL-hM3Dq+/-	1.44252	3.28691	127.858
	dB2-Activity_4	Female	Lbx1Cre/+;Phox2bFlpO/+;RC::FL-hM3Dq+/-	1.3442	3.39721	152.731
	dB2-Activity_5	Male	Lbx1Cre/+;Phox2bFlpO/+;RC::FL-hM3Dq+/-	1.64996	3.43124	107.958
	dB2-Activity_6	Male	Lbx1Cre/+;Phox2bFlpO/+;RC::FL-hM3Dq+/-	1.78575	2.94295	64.802
	dB2-Activity_7	Male	Lbx1Cre/+;Phox2bFlpO/+;RC::FL-hM3Dq+/-	1.53597	3.3834	120.278
	dB2-Activity_8	Male	Lbx1Cre/+;Phox2bFlpO/+;RC::FL-hM3Dq+/-	1.55019	3.46249	123.36

## Sheet: Fig_7B-b
			Group: Control mice
			Age: P56
			Condition: Ambient air
			Parameter: Minute ventilation (VE)
				pre CNO	in CNO (10mg/kg)
	Mouse	Sex	Genotype	Normalized VE (ml·g-1·min-1)	Normalized VE (ml·g-1·min-1)	D Minute ventilation (%)
	Control_1	Female	Lbx1+/+;Phox2bFlpO/+;RC::FPDi+/-	1.51532	1.57107	3.67899
	Control_2	Female	Lbx1+/+;Phox2bFlpO/+;RC::FPDi+/-	1.78406	1.64459	-7.8177
	Control_3	Male	Lbx1+/+;Phox2bFlpO/+;RC::FPDi+/-	1.88197	1.77822	-5.51292
	Control_4	Male	Lbx1Cre/+;Phox2b+/+;RC::FPDi+/-	1.59076	1.55593	-2.18966
	Control_5	Female	Lbx1Cre/+;Phox2b+/+;RC::FPDi+/-	1.63563	1.56164	-4.52412
	Control_6	Male	Lbx1Cre/+;Phox2b+/+;RC::FPDi+/-	1.79765	1.69832	-5.5257
	Control_7	Female	Lbx1Cre/+;Phox2b+/+;RC::FPDi+/-	1.50005	1.47708	-1.53083
	Control_8	Male	Lbx1+/+;Phox2bFlpO/+;RC::FPDi+/-	1.72743	1.63768	-5.19563
	Control_9	Male	Lbx1+/+;Phox2bFlpO/+;RC::FPDi+/-	1.64622	1.52365	-7.44549
	Control_10	Female	Lbx1Cre/+;Phox2b+/+;RC::FPDi+/-	1.69554	1.51025	-10.9283
	Control_11	Male	Lbx1Cre/+;Phox2b+/+;RC::FPDi+/-	1.54419	1.45774	-5.59785
	Control_12	Female	Lbx1+/+;Phox2bFlpO/+;RC::FPDi+/-	1.45494	1.34864	-7.30653
			Group: dB2-Silence mice
			Age: P56
			Condition: Ambient air
			Parameter: Minute ventilation (VE)
				pre CNO	in CNO (10mg/kg)
	Mouse	Sex	Genotype	Normalized VE (ml·g-1·min-1)	Normalized VE (ml·g-1·min-1)	D Minute ventilation (%)
	dB2-Silence_1	Male	Lbx1Cre/+;Phox2bFlpO/+;RC::FPDi+/-	1.52491	0.978316	-35.8444
	dB2-Silence_2	Female	Lbx1Cre/+;Phox2bFlpO/+;RC::FPDi+/-	1.69998	1.05975	-37.6612
	dB2-Silence_3	Female	Lbx1Cre/+;Phox2bFlpO/+;RC::FPDi+/-	1.56772	1.01687	-35.137
	dB2-Silence_4	Female	Lbx1Cre/+;Phox2bFlpO/+;RC::FPDi+/-	1.69124	1.14522	-32.2856
	dB2-Silence_5	Male	Lbx1Cre/+;Phox2bFlpO/+;RC::FPDi+/-	1.88291	1.02047	-45.8034
	dB2-Silence_6	Female	Lbx1Cre/+;Phox2bFlpO/+;RC::FPDi+/-	1.58993	1.11677	-29.7597
	dB2-Silence_7	Male	Lbx1Cre/+;Phox2bFlpO/+;RC::FPDi+/-	1.58652	1.19468	-24.6982
	dB2-Silence_8	Male	Lbx1Cre/+;Phox2bFlpO/+;RC::FPDi+/-	1.52416	0.859703	-43.595

## Sheet: Fig_7C
			Group: Control
			Age: P56
			Condition: Ambient air
			Parameter: Tidal volume
				pre CNO	in CNO (10mg/kg)
	Mouse	Sex	Genotype	Normalized Tidal Volume (ml·g-1)	Normalized Tidal Volume (ml·g-1)	D Tidal volume (%)
	Control_1	Female	Lbx1Cre/+;Phox2b+/+;RC::FL-hM3Dq+/-	0.00875141	0.00825232	-5.70297
	Control_2	Male	Lbx1+/+;Phox2bFlpO/+;RC::FL-hM3Dq+/-	0.00851512	0.00875618	2.83103
	Control_3	Female	Lbx1Cre/+;Phox2b+/+;RC::FL-hM3Dq+/-	0.00792851	0.00765203	-3.48714
	Control_4	Male	Lbx1Cre/+;Phox2b+/+;RC::FL-hM3Dq+/-	0.00996718	0.0089737	-9.96743
	Control_5	Female	Lbx1Cre/+;Phox2b+/+;RC::FL-hM3Dq+/-	0.00802765	0.00786102	-2.07571
	Control_6	Male	Lbx1+/+;Phox2bFlpO/+;RC::FL-hM3Dq+/-	0.0087243	0.00890151	2.03119
	Control_7	Female	Lbx1+/+;Phox2bFlpO/+;RC::FL-hM3Dq+/-	0.0102445	0.00961419	-6.15288
	Control_8	Male	Lbx1Cre/+;Phox2b+/+;RC::FL-hM3Dq+/-	0.00939015	0.00944214	0.553618
			Group: dB2-Activity mice
			Age: P56
			Condition: Ambient air
			Parameter: Tidal volume
				pre CNO	in CNO (10mg/kg)
	Mouse	Sex	Genotype	Normalized Tidal Volume (ml·g-1)	Normalized Tidal Volume (ml·g-1)	D Tidal volume (%)
	dB2-Activity_1	Female	Lbx1Cre/+;Phox2bFlpO/+;RC::FL-hM3Dq+/-	0.0084984	0.0143633	69.0115
	dB2-Activity_2	Male	Lbx1Cre/+;Phox2bFlpO/+;RC::FL-hM3Dq+/-	0.00922146	0.0145659	57.9562
	dB2-Activity_3	Female	Lbx1Cre/+;Phox2bFlpO/+;RC::FL-hM3Dq+/-	0.00843184	0.014927	77.032
	dB2-Activity_4	Female	Lbx1Cre/+;Phox2bFlpO/+;RC::FL-hM3Dq+/-	0.00788987	0.0153173	94.1386
	dB2-Activity_5	Male	Lbx1Cre/+;Phox2bFlpO/+;RC::FL-hM3Dq+/-	0.00961692	0.0159654	66.0135
	dB2-Activity_6	Male	Lbx1Cre/+;Phox2bFlpO/+;RC::FL-hM3Dq+/-	0.0103913	0.0136614	31.4696
	dB2-Activity_7	Male	Lbx1Cre/+;Phox2bFlpO/+;RC::FL-hM3Dq+/-	0.00879905	0.0151743	72.4536
	dB2-Activity_8	Male	Lbx1Cre/+;Phox2bFlpO/+;RC::FL-hM3Dq+/-	0.00850256	0.0148437	74.5788

## Sheet: Fig_7E
			Group: Control mice
			Age: P56
			Condition: Ambient air
			Parameter: Tidal volume
				pre CNO	in CNO (10mg/kg)
	Mouse	Sex	Genotype	Normalized Tidal Volume (ml·g-1)	Normalized Tidal Volume (ml·g-1)	D Tidal volume (%)
	Control_1	Female	Lbx1+/+;Phox2bFlpO/+;RC::FPDi+/-	0.00924971	0.00891893	-3.57611
	Control_2	Female	Lbx1+/+;Phox2bFlpO/+;RC::FPDi+/-	0.0105425	0.00976938	-7.33328
	Control_3	Male	Lbx1+/+;Phox2bFlpO/+;RC::FPDi+/-	0.0108985	0.00995418	-8.66457
	Control_4	Male	Lbx1Cre/+;Phox2b+/+;RC::FPDi+/-	0.0096193	0.00920101	-4.34848
	Control_5	Female	Lbx1Cre/+;Phox2b+/+;RC::FPDi+/-	0.00984407	0.00918882	-6.6563
	Control_6	Male	Lbx1Cre/+;Phox2b+/+;RC::FPDi+/-	0.0101993	0.00974269	-4.47672
	Control_7	Female	Lbx1Cre/+;Phox2b+/+;RC::FPDi+/-	0.00909756	0.0087884	-3.39826
	Control_8	Male	Lbx1+/+;Phox2bFlpO/+;RC::FPDi+/-	0.00985635	0.00963629	-2.23262
	Control_9	Male	Lbx1+/+;Phox2bFlpO/+;RC::FPDi+/-	0.00929433	0.00880974	-5.21378
	Control_10	Female	Lbx1Cre/+;Phox2b+/+;RC::FPDi+/-	0.009566	0.00877238	-8.29617
	Control_11	Male	Lbx1Cre/+;Phox2b+/+;RC::FPDi+/-	0.00959865	0.00916449	-4.52315
	Control_12	Female	Lbx1+/+;Phox2bFlpO/+;RC::FPDi+/-	0.00895133	0.00845349	-5.56164
			Group: dB2-Silence mice
			Age: P56
			Condition: Ambient air
			Parameter: Tidal volume
				pre CNO	in CNO (10mg/kg)
	Mouse	Sex	Genotype	Normalized Tidal Volume (ml·g-1)	Normalized Tidal Volume (ml·g-1)	D Tidal volume (%)
	dB2-Silence_1	Male	Lbx1Cre/+;Phox2bFlpO/+;RC::FPDi+/-	0.00882155	0.00568351	-35.5724
	dB2-Silence_2	Female	Lbx1Cre/+;Phox2bFlpO/+;RC::FPDi+/-	0.00958103	0.0062037	-35.2501
	dB2-Silence_3	Female	Lbx1Cre/+;Phox2bFlpO/+;RC::FPDi+/-	0.00907066	0.00599869	-33.8671
	dB2-Silence_4	Female	Lbx1Cre/+;Phox2bFlpO/+;RC::FPDi+/-	0.00967091	0.00672203	-30.4923
	dB2-Silence_5	Male	Lbx1Cre/+;Phox2bFlpO/+;RC::FPDi+/-	0.0102697	0.00594392	-42.1215
	dB2-Silence_6	Female	Lbx1Cre/+;Phox2bFlpO/+;RC::FPDi+/-	0.00937751	0.00636508	-32.124
	dB2-Silence_7	Male	Lbx1Cre/+;Phox2bFlpO/+;RC::FPDi+/-	0.00956343	0.00722542	-24.4474
	dB2-Silence_8	Male	Lbx1Cre/+;Phox2bFlpO/+;RC::FPDi+/-	0.00922458	0.00533426	-42.1734

## Sheet: Fig_7D
			Group: Control
			Age: P56
			Condition: Ambient air
			Parameter: Respiratory cycle length (Ttot)
				pre CNO	in CNO (10mg/kg)
	Mouse	Sex	Genotype	Ttot (seconds)	Ttot (seconds)	D Ttot (%)
	Control_1	Female	Lbx1Cre/+;Phox2b+/+;RC::FL-hM3Dq+/-	0.346339	0.346155	-0.0531731
	Control_2	Male	Lbx1+/+;Phox2bFlpO/+;RC::FL-hM3Dq+/-	0.302425	0.316637	4.69951
	Control_3	Female	Lbx1Cre/+;Phox2b+/+;RC::FL-hM3Dq+/-	0.338579	0.351446	3.80028
	Control_4	Male	Lbx1Cre/+;Phox2b+/+;RC::FL-hM3Dq+/-	0.325542	0.331167	1.72789
	Control_5	Female	Lbx1Cre/+;Phox2b+/+;RC::FL-hM3Dq+/-	0.356567	0.341576	-4.20446
	Control_6	Male	Lbx1+/+;Phox2bFlpO/+;RC::FL-hM3Dq+/-	0.324035	0.369879	14.1478
	Control_7	Female	Lbx1+/+;Phox2bFlpO/+;RC::FL-hM3Dq+/-	0.358322	0.348058	-2.86455
	Control_8	Male	Lbx1Cre/+;Phox2b+/+;RC::FL-hM3Dq+/-	0.372203	0.367106	-1.36956
			Group: dB2-Activity mice
			Age: P56
			Condition: Ambient air
			Parameter: Respiratory cycle length (Ttot)
				pre CNO	in CNO (10mg/kg)
	Mouse	Sex	Genotype	Ttot (seconds)	Ttot (seconds)	D Ttot (%)
	dB2-Activity_1	Female	Lbx1Cre/+;Phox2bFlpO/+;RC::FL-hM3Dq+/-	0.326009	0.283426	-13.0617
	dB2-Activity_2	Male	Lbx1Cre/+;Phox2bFlpO/+;RC::FL-hM3Dq+/-	0.315029	0.274028	-13.0151
	dB2-Activity_3	Female	Lbx1Cre/+;Phox2bFlpO/+;RC::FL-hM3Dq+/-	0.350712	0.272482	-22.3059
	dB2-Activity_4	Female	Lbx1Cre/+;Phox2bFlpO/+;RC::FL-hM3Dq+/-	0.352174	0.270527	-23.1837
	dB2-Activity_5	Male	Lbx1Cre/+;Phox2bFlpO/+;RC::FL-hM3Dq+/-	0.349714	0.279177	-20.1699
	dB2-Activity_6	Male	Lbx1Cre/+;Phox2bFlpO/+;RC::FL-hM3Dq+/-	0.34914	0.278524	-20.2257
	dB2-Activity_7	Male	Lbx1Cre/+;Phox2bFlpO/+;RC::FL-hM3Dq+/-	0.34372	0.269095	-21.7108
	dB2-Activity_8	Male	Lbx1Cre/+;Phox2bFlpO/+;RC::FL-hM3Dq+/-	0.329092	0.25722	-21.8396

## Sheet: Fig_7F
			Group: Control mice
			Age: P56
			Condition: Ambient air
			Parameter: Respiratory cycle length (Ttot)
				pre CNO	in CNO (10mg/kg)
	Mouse	Sex	Genotype	Ttot (seconds)	Ttot (seconds)	D Ttot (%)
	Control_1	Female	Lbx1+/+;Phox2bFlpO/+;RC::FPDi+/-	0.366248	0.340619	-6.99766
	Control_2	Female	Lbx1+/+;Phox2bFlpO/+;RC::FPDi+/-	0.354555	0.356419	0.525503
	Control_3	Male	Lbx1+/+;Phox2bFlpO/+;RC::FPDi+/-	0.347888	0.33587	-3.45473
	Control_4	Male	Lbx1Cre/+;Phox2b+/+;RC::FPDi+/-	0.362819	0.354811	-2.20714
	Control_5	Female	Lbx1Cre/+;Phox2b+/+;RC::FPDi+/-	0.36111	0.353046	-2.23321
	Control_6	Male	Lbx1Cre/+;Phox2b+/+;RC::FPDi+/-	0.34042	0.3442	1.11033
	Control_7	Female	Lbx1Cre/+;Phox2b+/+;RC::FPDi+/-	0.363891	0.35699	-1.89646
	Control_8	Male	Lbx1+/+;Phox2bFlpO/+;RC::FPDi+/-	0.342346	0.345125	0.811533
	Control_9	Male	Lbx1+/+;Phox2bFlpO/+;RC::FPDi+/-	0.338752	0.34692	2.41124
	Control_10	Female	Lbx1Cre/+;Phox2b+/+;RC::FPDi+/-	0.338511	0.348515	2.95512
	Control_11	Male	Lbx1Cre/+;Phox2b+/+;RC::FPDi+/-	0.37296	0.377206	1.13842
	Control_12	Female	Lbx1+/+;Phox2bFlpO/+;RC::FPDi+/-	0.369142	0.376091	1.88243
			Group: dB2-Silence mice
			Age: P56
			Condition: Ambient air
			Parameter: Respiratory cycle length (Ttot)
				pre CNO	in CNO (10mg/kg)
	Mouse	Sex	Genotype	Ttot (seconds)	Ttot (seconds)	D Ttot (%)
	dB2-Silence_1	Male	Lbx1Cre/+;Phox2bFlpO/+;RC::FPDi+/-	0.347098	0.348569	0.42391
	dB2-Silence_2	Female	Lbx1Cre/+;Phox2bFlpO/+;RC::FPDi+/-	0.338157	0.351236	3.86774
	dB2-Silence_3	Female	Lbx1Cre/+;Phox2bFlpO/+;RC::FPDi+/-	0.347153	0.35395	1.95787
	dB2-Silence_4	Female	Lbx1Cre/+;Phox2bFlpO/+;RC::FPDi+/-	0.343093	0.35218	2.64839
	dB2-Silence_5	Male	Lbx1Cre/+;Phox2bFlpO/+;RC::FPDi+/-	0.327248	0.34948	6.79346
	dB2-Silence_6	Female	Lbx1Cre/+;Phox2bFlpO/+;RC::FPDi+/-	0.353884	0.341972	-3.36603
	dB2-Silence_7	Male	Lbx1Cre/+;Phox2bFlpO/+;RC::FPDi+/-	0.361675	0.36288	0.333042
	dB2-Silence_8	Male	Lbx1Cre/+;Phox2bFlpO/+;RC::FPDi+/-	0.363134	0.372287	2.52034
