# Supplementary material for: Genetic identification of medullary neurons underlying congenital hypoventilation
Source: Sci Adv. 2024 Jun 19;10(25):eadj0720. doi: 10.1126/sciadv.adj0720 (PMC11186509; doi:10.1126/sciadv.adj0720)
Supplement: Supplementary file 3 — Data S1 to S8 [file sciadv.adj0720_data_s1_to_s8.zip › adj0720_data_s7.xlsx]

## Sheet: Fig_8_&_fig_S25_Control
			Group: Control														Group: Control
			Age: P7														Age: P7
			Condition: Hypercarbic response pre CNO														Condition: Hypercarbic response in CNO
				Ambient air	Hypercarbia (8% CO2 in air)		Ambient air	Hypercarbia (8% CO2 in air)		Ambient air	Hypercarbia (8% CO2 in air)							Ambient air	Hypercarbia (8% CO2 in air)		Ambient air	Hypercarbia (8% CO2 in air)		Ambient air	Hypercarbia (8% CO2 in air)
				pre CNO	pre CNO		pre CNO	pre CNO		pre CNO	pre CNO							in CNO (10mg/kg)	in CNO (10mg/kg)		in CNO (10mg/kg)	in CNO (10mg/kg)		in CNO (10mg/kg)	in CNO (10mg/kg)
	Mouse	Sex	Genotype	Normalized VE (ml·g-1·min-1)	Normalized VE (ml·g-1·min-1)	D Minute ventilation (%)	Normalized Tidal Volume (ml·g-1)	Normalized Tidal Volume (ml·g-1)	D Tidal Volume (%)	Ttot (in seconds)	Ttot (in seconds)	D Ttot (%)			Mouse	Sex	Genotype	Normalized VE (ml·g-1·min-1)	Normalized VE (ml·g-1·min-1)	D Minute ventilation (%)	Normalized Tidal Volume (ml·g-1)	Normalized Tidal Volume (ml·g-1)	D Tidal Volume (%)	Ttot (in seconds)	Ttot (in seconds)	D Ttot (%)
	Control_1	Male	Lbx1+/+;Phox2bFlpO/+;RC::FL-hM3Dq+/-	1.48877	2.87744	93.2759	0.00727828	0.0107319	47.451	0.293327	0.22378	-23.7096			Control_1	Male	Lbx1+/+;Phox2bFlpO/+;RC::FL-hM3Dq+/-	1.40288	2.7391	95.2481	0.00699834	0.0103191	47.451	0.299313	0.22604	-24.4802
	Control_2	Female	Lbx1+/+;Phox2bFlpO/+RC::FL-hM3Dq+/-	1.38135	2.28472	65.3976	0.00703192	0.00936359	33.1584	0.305437	0.245901	-19.492			Control_2	Female	Lbx1+/+;Phox2bFlpO/+RC::FL-hM3Dq+/-	1.36547	2.13241	56.1667	0.00702128	0.0089177	27.0096	0.308522	0.250919	-18.6705
	Control_3	Male	Lbx1Cre/+;Phox2b+/+;RC::FL-hM3Dq+/-	1.47846	2.70794	83.1597	0.0071555	0.00971856	35.8195	0.290391	0.215335	-25.8464			Control_3	Male	Lbx1Cre/+;Phox2b+/+;RC::FL-hM3Dq+/-	1.44918	2.57648	77.789	0.00708466	0.0094355	33.1822	0.293324	0.21973	-25.0898
	Control_4	Female	Lbx1Cre/+;Phox2b+/+;RC::FL-hM3Dq+/-	1.43157	2.6027	81.8071	0.00695014	0.00964913	38.8336	0.291294	0.222441	-23.6368			Control_4	Female	Lbx1Cre/+;Phox2b+/+;RC::FL-hM3Dq+/-	1.36275	2.52615	85.3719	0.00668283	0.00945994	41.5559	0.294237	0.224688	-23.6368
	Control_5	Female	Lbx1Cre/+;Phox2b+/+;RC::FL-hM3Dq+/-	1.56245	3.13693	100.77	0.00711944	0.0111	55.9113	0.273396	0.21231	-22.3433			Control_5	Female	Lbx1Cre/+;Phox2b+/+;RC::FL-hM3Dq+/-	1.53211	3.04467	98.7237	0.00691208	0.0108824	57.4398	0.270689	0.214454	-20.7745
	Control_6	Male	Lbx1+/+;Phox2bFlpO/+;RC::FL-hM3Dq+/-	1.57419	3.01085	91.2636	0.00731143	0.0104411	42.8047	0.278675	0.208069	-25.3362			Control_6	Male	Lbx1+/+;Phox2bFlpO/+;RC::FL-hM3Dq+/-	1.52789	2.89615	89.5524	0.00716807	0.00994388	38.7246	0.281489	0.206009	-26.8147
	Control_7	Male	Lbx1Cre/+;Phox2b+/+;RC::FL-hM3Dq+/-	1.54319	2.83253	83.5503	0.00779834	0.0111931	43.5315	0.303203	0.237097	-21.8026			Control_7	Male	Lbx1Cre/+;Phox2b+/+;RC::FL-hM3Dq+/-	1.49735	2.7484	83.5503	0.00772113	0.0110822	43.5315	0.309391	0.241935	-21.8026
	Control_8	Male	Lbx1Cre/+;Phox2b+/+;RC::FL-hM3Dq+/-	1.56504	2.94788	88.3573	0.00715816	0.0103214	44.1912	0.274426	0.210079	-23.448			Control_8	Male	Lbx1Cre/+;Phox2b+/+;RC::FL-hM3Dq+/-	1.51901	2.80615	84.7351	0.0070178	0.00992445	41.4183	0.277198	0.212201	-23.448
	Control_9	Female	Lbx1Cre/+;Phox2b+/+;RC::FPDi+/-	1.57047	3.06454	95.1353	0.00763805	0.0112953	47.8824	0.291813	0.221149	-24.2154			Control_9	Female	Lbx1Cre/+;Phox2b+/+;RC::FPDi+/-	1.42439	2.88542	102.573	0.00697714	0.0108151	55.0083	0.293901	0.224893	-23.4802
	Control_10	Female	Lbx1+/+;Phox2bFlpO/+;RC::FPDi+/-	1.63886	2.73264	66.7408	0.00774808	0.0105359	35.9812	0.283664	0.231335	-18.4475			Control_10	Female	Lbx1+/+;Phox2bFlpO/+;RC::FPDi+/-	1.59301	2.55337	60.2858	0.00787887	0.0103972	31.9626	0.296754	0.244316	-17.6705
	Control_11	Male	Lbx1Cre/+;Phox2b+/+;RC::FPDi+/-	1.75689	3.14401	78.953	0.00791254	0.0107401	35.7353	0.270223	0.204963	-24.1503			Control_11	Male	Lbx1Cre/+;Phox2b+/+;RC::FPDi+/-	1.72333	3.16648	83.7417	0.00777524	0.0104162	33.9665	0.270705	0.197371	-27.0898
	Control_12	Male	Lbx1+/+;Phox2bFlpO/+;RC::FPDi+/-	1.60052	3.05721	91.0139	0.00777846	0.0115982	49.1065	0.291598	0.227623	-21.9394			Control_12	Male	Lbx1+/+;Phox2bFlpO/+;RC::FPDi+/-	1.35591	2.8413	109.549	0.00708899	0.0113437	60.0182	0.313693	0.239546	-23.6368
	Control_13	Male	Lbx1+/+;Phox2bFlpO/+;RC::FPDi+/-	1.45947	2.59193	77.5933	0.0068578	0.00958588	39.7806	0.281929	0.221902	-21.2917			Control_13	Male	Lbx1+/+;Phox2bFlpO/+;RC::FPDi+/-	1.53147	2.51911	64.4895	0.00714721	0.00943165	31.9626	0.280013	0.224642	-19.7745
	Control_14	Male	Lbx1Cre/+;Phox2b+/+;RC::FPDi+/-	1.56942	2.73864	74.5003	0.00730152	0.010493	43.7099	0.279142	0.229888	-17.6449			Control_14	Male	Lbx1Cre/+;Phox2b+/+;RC::FPDi+/-	1.40918	2.83008	100.832	0.00679998	0.0104043	53.0043	0.289529	0.220579	-23.8147
	Control_15	Female	Lbx1Cre/+;Phox2b+/+;RC::FPDi+/-	1.54594	2.85226	84.4998	0.00785792	0.0108204	37.7008	0.304976	0.227618	-25.3654			Control_15	Female	Lbx1Cre/+;Phox2b+/+;RC::FPDi+/-	1.52082	2.55385	67.9252	0.00773259	0.0098942	27.9546	0.305068	0.232454	-23.8026
	Control_16	Female	Lbx1Cre/+;Phox2b+/+;RC::FPDi+/-	1.51432	2.92035	92.8487	0.0077265	0.0106505	37.8437	0.306137	0.218819	-28.5224			Control_16	Female	Lbx1Cre/+;Phox2b+/+;RC::FPDi+/-	1.56793	2.89516	84.6491	0.00797888	0.010689	33.9665	0.305329	0.221522	-27.448
	Control_17	Male	Lbx1+/+;Phox2bFlpO/+;RC::FPDi+/-	1.47502	2.60555	76.6446	0.00734001	0.00999694	36.1979	0.298572	0.230208	-22.8972			Control_17	Male	Lbx1+/+;Phox2bFlpO/+;RC::FPDi+/-	1.47651	2.30786	56.3056	0.00734961	0.00940417	27.9546	0.298662	0.24449	-18.1382
	Control_18	Female	Lbx1+/+;Phox2bFlpO/+;RC::FPDi+/-	1.44725	2.59053	78.9961	0.00703907	0.00987293	40.2591	0.291825	0.22867	-21.6412			Control_18	Female	Lbx1+/+;Phox2bFlpO/+;RC::FPDi+/-	1.37323	2.54539	85.3585	0.00665813	0.00952009	42.9844	0.290912	0.224408	-22.8606
	Control_19	Male	Lbx1Cre/+;Phox2b+/+;RC::FPDi+/-	1.63349	2.84362	74.0824	0.0077105	0.00979891	27.0852	0.283216	0.206756	-26.9971			Control_19	Male	Lbx1Cre/+;Phox2b+/+;RC::FPDi+/-	1.40133	2.74208	95.6768	0.00688297	0.00956571	38.9765	0.294705	0.209309	-28.9765
	Control_20	Female	Lbx1+/+;Phox2bFlpO/+;RC::FPDi+/-	1.66387	3.59472	116.046	0.00812013	0.0123257	51.7914	0.292816	0.205729	-29.7411			Control_20	Female	Lbx1+/+;Phox2bFlpO/+;RC::FPDi+/-	1.6738	3.55752	112.541	0.00779993	0.0121687	56.0102	0.2796	0.205233	-26.5976
			Group: Control														Group: Control
			Age: P56														Age: P56
			Condition: Hypercarbic response pre CNO														Condition: Hypercarbic response in CNO
				Ambient air	Hypercarbia (8% CO2 in air)		Ambient air	Hypercarbia (8% CO2 in air)		Ambient air	Hypercarbia (8% CO2 in air)							Ambient air	Hypercarbia (8% CO2 in air)		Ambient air	Hypercarbia (8% CO2 in air)		Ambient air	Hypercarbia (8% CO2 in air)
				pre CNO	pre CNO		pre CNO	pre CNO		pre CNO	pre CNO							in CNO (10mg/kg)	in CNO (10mg/kg)		in CNO (10mg/kg)	in CNO (10mg/kg)		in CNO (10mg/kg)	in CNO (10mg/kg)
	Mouse	Sex	Genotype	Normalized VE (ml·g-1·min-1)	Normalized VE (ml·g-1·min-1)	D Minute ventilation (%)	Normalized Tidal Volume (ml·g-1)	Normalized Tidal Volume (ml·g-1)	D Tidal Volume (%)	Ttot (in seconds)	Ttot (in seconds)	D Ttot (%)			Mouse	Sex	Genotype	Normalized VE (ml·g-1·min-1)	Normalized VE (ml·g-1·min-1)	D Minute ventilation (%)	Normalized Tidal Volume (ml·g-1)	Normalized Tidal Volume (ml·g-1)	D Tidal Volume (%)	Ttot (in seconds)	Ttot (in seconds)	D Ttot (%)
	Control_1	Female	Lbx1Cre/+;Phox2b+/+;RC::FL-hM3Dq+/-	1.60561	5.95684	271.002	0.00950878	0.0184599	94.1349	0.355334	0.185936	-47.6728			Control_1	Female	Lbx1Cre/+;Phox2b+/+;RC::FL-hM3Dq+/-	1.55838	5.78164	271.002	0.00932234	0.0180979	94.1349	0.358923	0.187814	-47.6728
	Control_2	Male	Lbx1+/+;Phox2bFlpO/+;RC::FL-hM3Dq+/-	1.84451	6.45413	249.911	0.0106678	0.0198669	86.2331	0.347013	0.18469	-46.777			Control_2	Male	Lbx1+/+;Phox2bFlpO/+;RC::FL-hM3Dq+/-	1.77126	6.19782	249.911	0.0102575	0.0191028	86.2331	0.347464	0.184931	-46.777
	Control_3	Female	Lbx1Cre/+;Phox2b+/+;RC::FL-hM3Dq+/-	1.90895	6.49724	240.357	0.0108205	0.0208145	92.3617	0.340098	0.192216	-43.4823			Control_3	Female	Lbx1Cre/+;Phox2b+/+;RC::FL-hM3Dq+/-	1.85111	6.30037	240.357	0.0105054	0.0202083	92.3617	0.34051	0.192448	-43.4823
	Control_4	Male	Lbx1Cre/+;Phox2b+/+;RC::FL-hM3Dq+/-	1.60746	6.27556	290.402	0.00962113	0.0181863	89.024	0.359119	0.173877	-51.5822			Control_4	Male	Lbx1Cre/+;Phox2b+/+;RC::FL-hM3Dq+/-	1.60746	6.27556	290.402	0.00952588	0.0180062	89.024	0.355563	0.172156	-51.5822
	Control_5	Female	Lbx1Cre/+;Phox2b+/+;RC::FL-hM3Dq+/-	1.60009	6.34624	296.617	0.00942614	0.0180146	91.1128	0.35346	0.170317	-51.8143			Control_5	Female	Lbx1Cre/+;Phox2b+/+;RC::FL-hM3Dq+/-	1.52205	6.03672	296.617	0.00897728	0.0171567	91.1128	0.353888	0.170524	-51.8143
	Control_6	Male	Lbx1+/+;Phox2bFlpO/+;RC::FL-hM3Dq+/-	1.71042	6.69519	291.435	0.00946833	0.0190334	101.022	0.33214	0.170571	-48.645			Control_6	Male	Lbx1+/+;Phox2bFlpO/+;RC::FL-hM3Dq+/-	1.65328	6.47151	291.435	0.00919255	0.018479	101.022	0.333612	0.171326	-48.645
	Control_7	Female	Lbx1+/+;Phox2bFlpO/+;RC::FL-hM3Dq+/-	1.68436	5.86371	248.126	0.0100351	0.0193867	93.1887	0.357469	0.198373	-44.5061			Control_7	Female	Lbx1+/+;Phox2bFlpO/+;RC::FL-hM3Dq+/-	1.67169	5.81959	248.126	0.00993577	0.0191948	93.1887	0.356613	0.197899	-44.5061
	Control_8	Male	Lbx1Cre/+;Phox2b+/+;RC::FL-hM3Dq+/-	1.83875	6.81673	270.726	0.0102589	0.0203753	98.6101	0.334758	0.179341	-46.4267			Control_8	Male	Lbx1Cre/+;Phox2b+/+;RC::FL-hM3Dq+/-	1.79871	6.66829	270.726	0.0100578	0.0199758	98.6101	0.335499	0.179738	-46.4267
	Control_9	Female	Lbx1+/+;Phox2bFlpO/+;RC::FPDi+/-	1.55612	6.02717	287.321	0.00908371	0.0170554	87.7582	0.350245	0.169785	-51.5239			Control_9	Female	Lbx1+/+;Phox2bFlpO/+;RC::FPDi+/-	1.50926	5.84569	287.321	0.00881913	0.0165587	87.7582	0.3506	0.169958	-51.5239
	Control_10	Female	Lbx1+/+;Phox2bFlpO/+;RC::FPDi+/-	1.94776	6.85957	252.177	0.0106668	0.0204727	91.9286	0.328588	0.179073	-45.5023			Control_10	Female	Lbx1+/+;Phox2bFlpO/+;RC::FPDi+/-	1.86247	6.55919	252.177	0.0102566	0.0196853	91.9286	0.330419	0.180071	-45.5023
	Control_11	Male	Lbx1+/+;Phox2bFlpO/+;RC::FPDi+/-	1.85776	6.25485	236.688	0.0106626	0.0196417	84.212	0.344368	0.188414	-45.287			Control_11	Male	Lbx1+/+;Phox2bFlpO/+;RC::FPDi+/-	1.83138	6.16603	236.688	0.010557	0.0194472	84.212	0.34587	0.189236	-45.287
	Control_12	Male	Lbx1Cre/+;Phox2b+/+;RC::FPDi+/-	1.63637	6.26553	282.892	0.00996753	0.0189579	90.197	0.365475	0.181545	-50.3262			Control_12	Male	Lbx1Cre/+;Phox2b+/+;RC::FPDi+/-	1.63645	6.26586	282.892	0.00967721	0.0184058	90.197	0.354811	0.176248	-50.3262
	Control_13	Female	Lbx1Cre/+;Phox2b+/+;RC::FPDi+/-	1.86497	7.03399	277.164	0.00999896	0.0186918	86.9375	0.321688	0.159441	-50.4361			Control_13	Female	Lbx1Cre/+;Phox2b+/+;RC::FPDi+/-	1.77971	6.71244	277.164	0.00952282	0.0178017	86.9375	0.321046	0.159123	-50.4361
	Control_14	Male	Lbx1Cre/+;Phox2b+/+;RC::FPDi+/-	1.78602	6.33967	254.96	0.0103526	0.019564	88.9773	0.347787	0.185158	-46.7609			Control_14	Male	Lbx1Cre/+;Phox2b+/+;RC::FPDi+/-	1.66808	5.92101	254.96	0.00976659	0.0184566	88.9773	0.3513	0.187029	-46.7609
	Control_15	Female	Lbx1Cre/+;Phox2b+/+;RC::FPDi+/-	1.52282	5.6466	270.799	0.00887273	0.017626	98.6539	0.349591	0.187292	-46.4255			Control_15	Female	Lbx1Cre/+;Phox2b+/+;RC::FPDi+/-	1.47682	5.47605	270.799	0.0086143	0.0171126	98.6539	0.34998	0.1875	-46.4255
	Control_16	Male	Lbx1+/+;Phox2bFlpO/+;RC::FPDi+/-	1.70932	6.24515	265.36	0.00978067	0.0186815	91.0046	0.343319	0.179482	-47.7215			Control_16	Male	Lbx1+/+;Phox2bFlpO/+;RC::FPDi+/-	1.6667	6.08945	265.36	0.00958889	0.0183152	91.0046	0.345194	0.180462	-47.7215
	Control_17	Male	Lbx1+/+;Phox2bFlpO/+;RC::FPDi+/-	1.74461	6.87579	294.117	0.00981817	0.019273	96.299	0.337664	0.168181	-50.1927			Control_17	Male	Lbx1+/+;Phox2bFlpO/+;RC::FPDi+/-	1.68086	6.62456	294.117	0.00944054	0.0185317	96.299	0.33699	0.167845	-50.1927
	Control_18	Female	Lbx1Cre/+;Phox2b+/+;RC::FPDi+/-	1.69097	6.43529	280.567	0.00972588	0.0194452	99.9327	0.345098	0.181299	-47.4645			Control_18	Female	Lbx1Cre/+;Phox2b+/+;RC::FPDi+/-	1.62531	6.18537	280.567	0.0094426	0.0188788	99.9327	0.348584	0.183131	-47.4645
	Control_19	Male	Lbx1Cre/+;Phox2b+/+;RC::FPDi+/-	1.66809	6.35028	280.691	0.0105735	0.0210093	98.6965	0.380322	0.198504	-47.8064			Control_19	Male	Lbx1Cre/+;Phox2b+/+;RC::FPDi+/-	1.65189	6.2886	280.691	0.0101669	0.0202012	98.6965	0.369281	0.192741	-47.8064
	Control_20	Female	Lbx1+/+;Phox2bFlpO/+;RC::FPDi+/-	1.62644	6.09004	274.44	0.00942059	0.0187968	99.5287	0.34753	0.185189	-46.7128			Control_20	Female	Lbx1+/+;Phox2bFlpO/+;RC::FPDi+/-	1.5335	5.74203	274.44	0.00897199	0.0179017	99.5287	0.35104	0.187059	-46.7128

## Sheet: Fig_8_&_fig_S25_dB2-Activity
			Group: dB2-Activity														Group: dB2-Activity
			Age: P7														Age: P7
			Condition: Hypercarbic response in pre CNO														Condition: Hypercarbic response in CNO
				Ambient air	Hypercarbia (8% CO2 in air)		Ambient air	Hypercarbia (8% CO2 in air)		Ambient air	Hypercarbia (8% CO2 in air)							Ambient air	Hypercarbia (8% CO2 in air)		Ambient air	Hypercarbia (8% CO2 in air)		Ambient air	Hypercarbia (8% CO2 in air)
				pre CNO	pre CNO		pre CNO	pre CNO		pre CNO	pre CNO							in CNO (10mg/kg)	in CNO (10mg/kg)		in CNO (10mg/kg)	in CNO (10mg/kg)		in CNO (10mg/kg)	in CNO (10mg/kg)
	Mouse	Sex	Genotype	Normalized VE (ml·g-1·min-1)	Normalized VE (ml·g-1·min-1)	D Minute ventilation (%)	Normalized Tidal Volume (ml·g-1)	Normalized Tidal Volume (ml·g-1)	D Tidal Volume (%)	Ttot (in seconds)	Ttot (in seconds)	D Ttot (%)			Mouse	Sex	Genotype	Normalized VE (ml/min/g)	Normalized VE (ml/min/g)	D Minute ventilation (%)	Normalized Tidal Volume (ml/g)	Normalized Tidal Volume (ml/g)	D Tidal Volume (%)	Ttot (in seconds)	Ttot (in seconds)	D Ttot (%)
	dB2-Activity_1	Female	Lbx1Cre/+;Phox2bFlpO/+;RC::FL-hM3Dq+/-	1.42006	2.65404	86.8967	0.00720537	0.0108539	50.6356	0.30444	0.245373	-19.4017			dB2-Activity_1	Female	Lbx1Cre/+;Phox2bFlpO/+;RC::FL-hM3Dq+/-	2.37545	2.90731	22.39	0.0102164	0.0118779	16.2628	0.25805	0.245131	-5.00629
	dB2-Activity_2	Female	Lbx1Cre/+;Phox2bFlpO/+;RC::FL-hM3Dq+/-	1.42477	2.4841	74.3514	0.00686632	0.00977963	42.429	0.289155	0.236213	-18.3092			dB2-Activity_2	Female	Lbx1Cre/+;Phox2bFlpO/+;RC::FL-hM3Dq+/-	2.31343	2.67994	15.8431	0.00936561	0.0104178	11.2343	0.242902	0.233239	-3.97844
	dB2-Activity_3	Male	Lbx1Cre/+;Phox2bFlpO/+;RC::FL-hM3Dq+/-	1.53521	2.73043	77.8535	0.0075055	0.010137	35.0613	0.293334	0.222757	-24.0604			dB2-Activity_3	Male	Lbx1Cre/+;Phox2bFlpO/+;RC::FL-hM3Dq+/-	2.551	3.01217	18.078	0.0103697	0.0115024	10.9229	0.243899	0.229119	-6.05965
	dB2-Activity_4	Female	Lbx1Cre/+;Phox2bFlpO/+;RC::FL-hM3Dq+/-	1.31691	2.41686	83.5248	0.00675424	0.00951137	40.8208	0.307731	0.236126	-23.2688			dB2-Activity_4	Female	Lbx1Cre/+;Phox2bFlpO/+;RC::FL-hM3Dq+/-	2.36462	2.98008	26.0281	0.00999975	0.0108008	8.01107	0.253735	0.217461	-14.296
	dB2-Activity_5	Male	Lbx1Cre/+;Phox2bFlpO/+;RC::FL-hM3Dq+/-	1.55997	2.86093	83.3971	0.00723663	0.010774	48.882	0.278338	0.225955	-18.8198			dB2-Activity_5	Male	Lbx1Cre/+;Phox2bFlpO/+;RC::FL-hM3Dq+/-	2.85273	3.30352	15.8022	0.0111839	0.0122818	9.81711	0.235226	0.223068	-5.16841
	dB2-Activity_6	Male	Lbx1Cre/+;Phox2bFlpO/+;RC::FL-hM3Dq+/-	1.64081	2.74555	67.3285	0.00742511	0.00984261	32.5584	0.271516	0.215096	-20.7795			dB2-Activity_6	Male	Lbx1Cre/+;Phox2bFlpO/+;RC::FL-hM3Dq+/-	2.60258	3.08391	18.4944	0.00967197	0.0114928	18.8254	0.222978	0.223601	0.279384
	dB2-Activity_7	Male	Lbx1Cre/+;Phox2bFlpO/+;RC::FL-hM3Dq+/-	1.59968	2.79035	74.4316	0.00747016	0.010682	42.9951	0.280187	0.229691	-18.0223			dB2-Activity_7	Male	Lbx1Cre/+;Phox2bFlpO/+;RC::FL-hM3Dq+/-	2.52209	3.28968	30.4349	0.0102281	0.0118208	15.5713	0.243325	0.215597	-11.3954
	dB2-Activity_8	Female	Lbx1Cre/+;Phox2bFlpO/+;RC::FL-hM3Dq+/-	1.39128	2.86345	105.815	0.00693078	0.0102162	47.4031	0.298896	0.214067	-28.3807			dB2-Activity_8	Female	Lbx1Cre/+;Phox2bFlpO/+;RC::FL-hM3Dq+/-	2.53878	3.25886	28.363	0.0100873	0.0116863	15.8519	0.238397	0.215161	-9.74671
			Group: dB2-Activity														Group: dB2-Activity
			Age: P56														Age: P56
			Condition: Hypercarbic response in pre CNO														Condition: Hypercarbic response in CNO
				Ambient air	Hypercarbia (8% CO2 in air)		Ambient air	Hypercarbia (8% CO2 in air)		Ambient air	Hypercarbia (8% CO2 in air)							Ambient air	Hypercarbia (8% CO2 in air)		Ambient air	Hypercarbia (8% CO2 in air)		Ambient air	Hypercarbia (8% CO2 in air)
				pre CNO	pre CNO		pre CNO	pre CNO		pre CNO	pre CNO							in CNO (10mg/kg)	in CNO (10mg/kg)		in CNO (10mg/kg)	in CNO (10mg/kg)		in CNO (10mg/kg)	in CNO (10mg/kg)
	Mouse	Sex	Genotype	Normalized VE (ml·g-1·min-1)	Normalized VE (ml·g-1·min-1)	D Minute ventilation (%)	Normalized Tidal Volume (ml·g-1)	Normalized Tidal Volume (ml·g-1)	D Tidal Volume (%)	Ttot (in seconds)	Ttot (in seconds)	D Ttot (%)			Mouse	Sex	Genotype	Normalized VE (ml/min/g)	Normalized VE (ml/min/g)	D Minute ventilation (%)	Normalized Tidal Volume (ml/g)	Normalized Tidal Volume (ml/g)	D Tidal Volume (%)	Ttot (in seconds)	Ttot (in seconds)	D Ttot (%)
	dB2-Activity_1	Female	Lbx1Cre/+;Phox2bFlpO/+;RC::FL-hM3Dq+/-	1.55942	6.28392	302.966	0.00844771	0.019858	135.069	0.325033	0.189607	-41.6653			dB2-Activity_1	Female	Lbx1Cre/+;Phox2bFlpO/+;RC::FL-hM3Dq+/-	3.03157	6.15018	102.871	0.0142776	0.0190506	33.4301	0.282579	0.185854	-34.2291
	dB2-Activity_2	Male	Lbx1Cre/+;Phox2bFlpO/+;RC::FL-hM3Dq+/-	1.75107	5.44086	210.716	0.00916646	0.0178404	94.6271	0.314087	0.196738	-37.3618			dB2-Activity_2	Male	Lbx1Cre/+;Phox2bFlpO/+;RC::FL-hM3Dq+/-	3.17977	5.72623	80.0828	0.014479	0.0180121	24.4016	0.273208	0.188733	-30.9198
	dB2-Activity_3	Female	Lbx1Cre/+;Phox2bFlpO/+;RC::FL-hM3Dq+/-	1.43822	4.81813	235.006	0.00838155	0.0185691	121.547	0.349663	0.23124	-33.8676			dB2-Activity_3	Female	Lbx1Cre/+;Phox2bFlpO/+;RC::FL-hM3Dq+/-	3.2771	6.66177	103.282	0.014838	0.0213443	43.8484	0.271667	0.19224	-29.237
	dB2-Activity_4	Female	Lbx1Cre/+;Phox2bFlpO/+;RC::FL-hM3Dq+/-	1.34019	5.55121	314.21	0.00784282	0.0184277	134.962	0.351121	0.199175	-43.2746			dB2-Activity_4	Female	Lbx1Cre/+;Phox2bFlpO/+;RC::FL-hM3Dq+/-	3.38708	6.04796	78.56	0.0152259	0.0194102	27.481	0.269718	0.192562	-28.6061
	dB2-Activity_5	Male	Lbx1Cre/+;Phox2bFlpO/+;RC::FL-hM3Dq+/-	1.64504	6.91002	320.051	0.00955956	0.0209961	119.635	0.348668	0.18231	-47.7123			dB2-Activity_5	Male	Lbx1Cre/+;Phox2bFlpO/+;RC::FL-hM3Dq+/-	3.42101	6.86947	100.802	0.0158702	0.0210246	32.4787	0.278342	0.183635	-34.0254
	dB2-Activity_6	Male	Lbx1Cre/+;Phox2bFlpO/+;RC::FL-hM3Dq+/-	1.78043	5.8469	228.399	0.0103293	0.0186299	80.3596	0.348096	0.191177	-45.0791			dB2-Activity_6	Male	Lbx1Cre/+;Phox2bFlpO/+;RC::FL-hM3Dq+/-	2.93418	5.90722	101.325	0.0135799	0.0190262	40.1057	0.277691	0.193251	-30.408
	dB2-Activity_7	Male	Lbx1Cre/+;Phox2bFlpO/+;RC::FL-hM3Dq+/-	1.53139	6.50899	325.038	0.00874657	0.020013	128.81	0.342692	0.184481	-46.1671			dB2-Activity_7	Male	Lbx1Cre/+;Phox2bFlpO/+;RC::FL-hM3Dq+/-	3.37331	6.45468	91.3458	0.0150838	0.0207912	37.8381	0.26829	0.193266	-27.9639
	dB2-Activity_8	Male	Lbx1Cre/+;Phox2bFlpO/+;RC::FL-hM3Dq+/-	1.54556	5.96102	285.686	0.00845185	0.0187115	121.389	0.328108	0.188339	-42.5986			dB2-Activity_8	Male	Lbx1Cre/+;Phox2bFlpO/+;RC::FL-hM3Dq+/-	3.45216	6.16033	78.4485	0.0147551	0.0196797	33.3752	0.25645	0.191675	-25.2584

## Sheet: Fig_8_&_fig_S25_Silence
			Group: dB2-Silence														Group: dB2-Silence
			Age: P7														Age: P7
			Condition: Hypercarbic response pre CNO														Condition: Hypercarbic response in CNO
				Ambient air	Hypercarbia (8% CO2 in air)		Ambient air	Hypercarbia (8% CO2 in air)		Ambient air	Hypercarbia (8% CO2 in air)							Ambient air	Hypercarbia (8% CO2 in air)		Ambient air	Hypercarbia (8% CO2 in air)		Ambient air	Hypercarbia (8% CO2 in air)
				pre CNO	pre CNO		pre CNO	pre CNO		pre CNO	pre CNO							in CNO (10mg/kg)	in CNO (10mg/kg)		in CNO (10mg/kg)	in CNO (10mg/kg)		in CNO (10mg/kg)	in CNO (10mg/kg)
	Mouse	Sex	Genotype	Normalized VE (ml·g-1·min-1)	Normalized VE (ml·g-1·min-1)	D Minute ventilation (%)	Normalized Tidal Volume (ml·g-1)	Normalized Tidal Volume (ml·g-1)	D Tidal Volume (%)	Ttot (in seconds)	Ttot (in seconds)	D Ttot (%)			Mouse	Sex	Genotype	Normalized VE (ml·g-1·min-1)	Normalized VE (ml·g-1·min-1)	D Minute ventilation (%)	Normalized Tidal Volume (ml·g-1)	Normalized Tidal Volume (ml·g-1)	D Tidal Volume (%)	Ttot (in seconds)	Ttot (in seconds)	D Ttot (%)
	dB2-Silence_1	Male	Lbx1Cre/+;Phox2bFlpO/+;RC::FPDi+/-	1.44691	2.71965	87.9629	0.00704354	0.0105164	49.3051	0.29208	0.232009	-20.5668			dB2-Silence_1	Male	Lbx1Cre/+;Phox2bFlpO/+;RC::FPDi+/-	0.834927	0.877624	5.11392	0.00475288	0.00522	9.82816	0.341554	0.356872	4.48488
	dB2-Silence_2	Male	Lbx1Cre/+;Phox2bFlpO/+;RC::FPDi+/-	1.53809	2.90808	89.0709	0.00744617	0.0103412	38.8791	0.29047	0.213361	-26.5465			dB2-Silence_2	Male	Lbx1Cre/+;Phox2bFlpO/+;RC::FPDi+/-	0.924492	1.03677	12.145	0.005168	0.00584087	13.02	0.335406	0.338023	0.780237
	dB2-Silence_3	Female	Lbx1Cre/+;Phox2bFlpO/+;RC::FPDi+/-	1.54651	2.8787	86.1424	0.00785956	0.0114722	45.9643	0.304929	0.239111	-21.5846			dB2-Silence_3	Female	Lbx1Cre/+;Phox2bFlpO/+;RC::FPDi+/-	0.956145	1.01446	6.09935	0.0055899	0.00637458	14.0375	0.350777	0.377022	7.48178
	dB2-Silence_4	Female	Lbx1Cre/+;Phox2bFlpO/+;RC::FPDi+/-	1.55419	2.87629	85.0665	0.00719733	0.0102278	42.106	0.277855	0.213355	-23.2136			dB2-Silence_4	Female	Lbx1Cre/+;Phox2bFlpO/+;RC::FPDi+/-	0.926238	1.07192	15.7281	0.00521683	0.00636678	22.0429	0.337937	0.356377	5.45664
	dB2-Silence_5	Male	Lbx1Cre/+;Phox2bFlpO/+;RC::FPDi+/-	1.47771	2.71648	83.8306	0.00678283	0.00957048	41.0985	0.275406	0.211387	-23.2454			dB2-Silence_5	Male	Lbx1Cre/+;Phox2bFlpO/+;RC::FPDi+/-	0.826123	0.959222	16.1113	0.00488723	0.00586024	19.9093	0.354952	0.366562	3.27098
	dB2-Silence_6	Female	Lbx1Cre/+;Phox2bFlpO/+;RC::FPDi+/-	1.38658	2.25985	62.9801	0.00694548	0.00933951	34.4688	0.300544	0.247968	-17.4938			dB2-Silence_6	Female	Lbx1Cre/+;Phox2bFlpO/+;RC::FPDi+/-	0.792279	0.932923	17.7518	0.00467197	0.00587947	25.8458	0.353812	0.378133	6.87383
	dB2-Silence_7	Male	Lbx1Cre/+;Phox2bFlpO/+;RC::FPDi+/-	1.4766	3.07682	108.372	0.00728623	0.0111107	52.4887	0.296068	0.216666	-26.8189			dB2-Silence_7	Male	Lbx1Cre/+;Phox2bFlpO/+;RC::FPDi+/-	0.75957	0.96254	26.7217	0.00441992	0.00590674	33.6392	0.349138	0.368197	5.45881
	dB2-Silence_8	Female	Lbx1Cre/+;Phox2bFlpO/+;RC::FPDi+/-	1.55999	2.98002	91.0285	0.00759921	0.0111197	46.327	0.292279	0.223885	-23.4005			dB2-Silence_8	Female	Lbx1Cre/+;Phox2bFlpO/+;RC::FPDi+/-	0.843513	0.925588	9.73024	0.00474698	0.00554614	16.8351	0.337658	0.359521	6.47481
	dB2-Silence_9	Male	Lbx1Cre/+;Phox2bFlpO/+;RC::FPDi+/-	1.36508	2.36787	73.4601	0.00698187	0.00973987	39.5023	0.306877	0.246801	-19.5768			dB2-Silence_9	Male	Lbx1Cre/+;Phox2bFlpO/+;RC::FPDi+/-	0.882821	1.06354	20.4708	0.00507116	0.00618927	22.0485	0.344656	0.34917	1.30959
	dB2-Silence_10	Male	Lbx1Cre/+;Phox2bFlpO/+;RC::FPDi+/-	1.46084	3.02304	106.938	0.00729718	0.0115404	58.1495	0.299712	0.22905	-23.5765			dB2-Silence_10	Male	Lbx1Cre/+;Phox2bFlpO/+;RC::FPDi+/-	0.876583	0.954898	8.9341	0.00508566	0.00569741	12.0291	0.348101	0.357991	2.84117
			Group: dB2-Silence														Group: dB2-Silence
			Age: P56														Age: P56
			Condition: Hypercarbic response pre CNO														Condition: Hypercarbic response in CNO
				Ambient air	Hypercarbia (8% CO2 in air)		Ambient air	Hypercarbia (8% CO2 in air)		Ambient air	Hypercarbia (8% CO2 in air)							Ambient air	Hypercarbia (8% CO2 in air)		Ambient air	Hypercarbia (8% CO2 in air)		Ambient air	Hypercarbia (8% CO2 in air)
				pre CNO	pre CNO		pre CNO	pre CNO		pre CNO	pre CNO							in CNO (10mg/kg)	in CNO (10mg/kg)		in CNO (10mg/kg)	in CNO (10mg/kg)		in CNO (10mg/kg)	in CNO (10mg/kg)
	Mouse	Sex	Genotype	Normalized VE (ml·g-1·min-1)	Normalized VE (ml·g-1·min-1)	D Minute ventilation (%)	Normalized Tidal Volume (ml·g-1)	Normalized Tidal Volume (ml·g-1)	D Tidal Volume (%)	Ttot (in seconds)	Ttot (in seconds)	D Ttot (%)			Mouse	Sex	Genotype	Normalized VE (ml/min/g)	Normalized VE (ml/min/g)	D Minute ventilation (%)	Normalized Tidal Volume (ml/g)	Normalized Tidal Volume (ml/g)	D Tidal Volume (%)	Ttot (in seconds)	Ttot (in seconds)	D Ttot (%)
	dB2-Silence_1	Male	Lbx1Cre/+;Phox2bFlpO/+;RC::FPDi+/-	1.52677	5.49666	260.018	0.00890977	0.0173524	94.7573	0.350141	0.189414	-45.9035			dB2-Silence_1	Male	Lbx1Cre/+;Phox2bFlpO/+;RC::FPDi+/-	1.14266	2.90455	154.191	0.00648752	0.0106633	64.3671	0.340653	0.220276	-35.3372
	dB2-Silence_2	Female	Lbx1Cre/+;Phox2bFlpO/+;RC::FPDi+/-	1.66836	6.59629	295.377	0.00948522	0.0194506	105.062	0.341122	0.176923	-48.1349			dB2-Silence_2	Female	Lbx1Cre/+;Phox2bFlpO/+;RC::FPDi+/-	1.03391	2.56367	147.96	0.00605388	0.0105463	74.2076	0.35132	0.246825	-29.7436
	dB2-Silence_3	Female	Lbx1Cre/+;Phox2bFlpO/+;RC::FPDi+/-	1.58518	6.05413	281.921	0.00925208	0.0182188	96.9162	0.350197	0.180559	-48.4406			dB2-Silence_3	Female	Lbx1Cre/+;Phox2bFlpO/+;RC::FPDi+/-	1.03049	2.57085	149.477	0.00598605	0.0104851	75.1597	0.348535	0.244709	-29.7892
	dB2-Silence_4	Female	Lbx1Cre/+;Phox2bFlpO/+;RC::FPDi+/-	1.72684	6.07043	251.534	0.00996103	0.0201765	102.555	0.346102	0.199424	-42.3799			dB2-Silence_4	Female	Lbx1Cre/+;Phox2bFlpO/+;RC::FPDi+/-	1.16412	2.58911	122.409	0.00664062	0.0113125	70.3533	0.342264	0.262156	-23.4053
	dB2-Silence_5	Male	Lbx1Cre/+;Phox2bFlpO/+;RC::FPDi+/-	1.84788	6.35273	243.785	0.010167	0.0194462	91.2686	0.330118	0.183665	-44.3639			dB2-Silence_5	Male	Lbx1Cre/+;Phox2bFlpO/+;RC::FPDi+/-	1.17588	2.84732	142.144	0.00669394	0.0104543	56.1761	0.341564	0.220299	-35.5029
	dB2-Silence_6	Female	Lbx1Cre/+;Phox2bFlpO/+;RC::FPDi+/-	1.56035	5.95696	281.771	0.00928373	0.0181595	95.6058	0.356987	0.182907	-48.7636			dB2-Silence_6	Female	Lbx1Cre/+;Phox2bFlpO/+;RC::FPDi+/-	1.06892	2.49985	133.868	0.00627194	0.0105807	68.6994	0.352054	0.253952	-27.8655
	dB2-Silence_7	Male	Lbx1Cre/+;Phox2bFlpO/+;RC::FPDi+/-	1.6045	6.17795	285.039	0.00975662	0.0183015	87.5805	0.364847	0.177743	-51.2827			dB2-Silence_7	Male	Lbx1Cre/+;Phox2bFlpO/+;RC::FPDi+/-	1.19349	2.8712	140.572	0.00713042	0.0112848	58.2628	0.358467	0.235821	-34.2141
	dB2-Silence_8	Male	Lbx1Cre/+;Phox2bFlpO/+;RC::FPDi+/-	1.52602	5.20104	240.824	0.00931682	0.0180565	93.8049	0.366319	0.208302	-43.1363			dB2-Silence_8	Male	Lbx1Cre/+;Phox2bFlpO/+;RC::FPDi+/-	1.04405	2.2117	111.838	0.00647967	0.0106587	64.4948	0.372376	0.289154	-22.3489
