# Supplementary material for: Genetic identification of medullary neurons underlying congenital hypoventilation
Source: Sci Adv. 2024 Jun 19;10(25):eadj0720. doi: 10.1126/sciadv.adj0720 (PMC11186509; doi:10.1126/sciadv.adj0720)
Supplement: Supplementary file 3 — Data S1 to S8 [file sciadv.adj0720_data_s1_to_s8.zip › adj0720_data_s8.xlsx]

## Sheet: fig_S2C
			Total number of cells in the intertrigeminal region (ITR)
	Individual	Genotype	GFP+/Lbx1+/Phox2b+	GFP+/Lbx1+/Phox2b-	GFP+/Lbx1-/Phox2b-	sum
	Mouse_1	Lbx1cre/+;RosaLSL-nGFP/+	2004	3180	876	6060
	Mouse_2	Lbx1cre/+;RosaLSL-nGFP/+	1984	2892	872	5748
	Mouse_3	Lbx1cre/+;RosaLSL-nGFP/+	1936	2934	768	5638
	Mouse_4	Lbx1cre/+;RosaLSL-nGFP/+	2118	2906	776	5800
			Total number of cells in the peri nucleus ambiguus (periNA)
	Individual	Genotype	GFP+/Lbx1+/Phox2b+	GFP+/Lbx1+/Phox2b-	GFP+/Lbx1-/Phox2b-	sum
	Mouse_1	Lbx1cre/+;RosaLSL-nGFP/+	360	982	804	2146
	Mouse_2	Lbx1cre/+;RosaLSL-nGFP/+	420	816	764	2000
	Mouse_3	Lbx1cre/+;RosaLSL-nGFP/+	412	922	824	2158
	Mouse_4	Lbx1cre/+;RosaLSL-nGFP/+	442	966	788	2196

## Sheet: fig_S2D
			Number of Lbx1+/Phox2b+ neurons per dB2 subgroup
	Individual	Genotype	ITR	v1	V2	v3	v4	epiVII	RTN	periNA
	Mouse_1	Lbx1cre/+;RosaLSL-nGFP/+	2004	2658	2860	710	1040	1250	790	360
	Mouse_2	Lbx1cre/+;RosaLSL-nGFP/+	1984	2432	2686	822	986	1182	982	420
	Mouse_3	Lbx1cre/+;RosaLSL-nGFP/+	1936	2418	2872	788	954	1088	812	412
	Mouse_4	Lbx1cre/+;RosaLSL-nGFP/+	2118	2522	2816	768	988	1162	902	442

## Sheet: fig_S4F
	dB2-Tomato mice
	Individual	r2-somaV	r3-somaV	r4-somaV	r5-somaV	r6-somaV	epiNA	epiNTS	infraSpV
	dB2-Tomato_1	1852	488	366	288	126	348	388	486
	dB2-Tomato_2	1686	426	398	246	228	324	362	520
	dB2-Tomato_3	1628	622	346	228	168	386	402	588

## Sheet: fig_S6B
	TgHoxb1Cre/+;RosaLSL-nGFP/+					TgHoxb1Cre/+;RosaLSL-nGFP/+					TgHoxb1Cre/+;RosaLSL-nGFP/+					TgHoxb1Cre/+;RosaLSL-nGFP/+					TgHoxb1Cre/+;RosaLSL-nGFP/+					TgHoxb1Cre/+;RosaLSL-nGFP/+					TgHoxb1Cre/+;RosaLSL-nGFP/+					TgHoxb1Cre/+;RosaLSL-nGFP/+
	Intertrigeminal region (ITR)					Ves1					Ves2					Ves3					Ves4					epiVII					Retrotrapezoid nucleus (RTN)					periNA
		Lbx1+/Phox2b+/GFP+	Lbx1+/Phox2b+/GFP-	Total ITR (Lbx1+/Phox2b+) neurons			Lbx1+/Phox2b+/GFP+	Lbx1+/Phox2b+/GFP-	Total Ves1 (Lbx1+/Phox2b+) neurons			Lbx1+/Phox2b+/GFP+	Lbx1+/Phox2b+/GFP-	Total Ves2 (Lbx1+/Phox2b+) neurons			Lbx1+/Phox2b+/GFP+	Lbx1+/Phox2b+/GFP-	Total Ves3 (Lbx1+/Phox2b+) neurons			Lbx1+/Phox2b+/GFP+	Lbx1+/Phox2b+/GFP-	Total Ves4 (Lbx1+/Phox2b+) neurons			Lbx1+/Phox2b+/GFP+	Lbx1+/Phox2b+/GFP-	Total epiVII (Lbx1+/Phox2b+) neurons			Lbx1+/Phox2b+/GFP+	Lbx1+/Phox2b+/GFP-	Total RTN (Lbx1+/Phox2b+) neurons			Lbx1+/Phox2b+/GFP+	Lbx1+/Phox2b+/GFP-	Total periNA (Lbx1+/Phox2b+) neurons
	Mouse 1	0	2008	2008		Mouse 1	0	2248	2248		Mouse 1	16	2682	2698		Mouse 1	786	0	786		Mouse 1	688	398	1086		Mouse 1	0	1020	1020		Mouse 1	0	788	788		Mouse 1	0	422	422
	Mouse 2	0	1896	1896		Mouse 2	0	2496	2496		Mouse 2	28	2950	2978		Mouse 2	844	0	844		Mouse 2	542	336	878		Mouse 2	0	974	974		Mouse 2	0	814	814		Mouse 2	0	390	390
	Mouse 3	0	1974	1974		Mouse 3	0	2352	2352		Mouse 3	44	2810	2854		Mouse 3	842	0	842		Mouse 3	602	334	936		Mouse 3	0	1120	1120		Mouse 3	0	786	786		Mouse 3	0	338	338
	Mouse 4	0	2036	2036		Mouse 4	0	2150	2150		Mouse 4	18	2948	2966		Mouse 4	802	0	802		Mouse 4	652	290	942		Mouse 4	0	1256	1256		Mouse 4	0	858	858		Mouse 4	0	456	456
	Egr2Cre/+;RosaLSL-nGFP/+					Egr2Cre/+;RosaLSL-nGFP/+					Egr2Cre/+;RosaLSL-nGFP/+					Egr2Cre/+;RosaLSL-nGFP/+					Egr2Cre/+;RosaLSL-nGFP/+					Egr2Cre/+;RosaLSL-nGFP/+					Egr2Cre/+;RosaLSL-nGFP/+					Egr2Cre/+;RosaLSL-nGFP/+
	Intertrigeminal region (ITR)					Ves1					Ves2					Ves3					Ves4					epiVII					Retrotrapezoid nucleus (RTN)					periNA
		Lbx1+/Phox2b+/GFP+	Lbx1+/Phox2b+/GFP-	Total ITR (Lbx1+/Phox2b+) neurons			Lbx1+/Phox2b+/GFP+	Lbx1+/Phox2b+/GFP-	Total Ves1 (Lbx1+/Phox2b+) neurons			Lbx1+/Phox2b+/GFP+	Lbx1+/Phox2b+/GFP-	Total Ves2 (Lbx1+/Phox2b+) neurons			Lbx1+/Phox2b+/GFP+	Lbx1+/Phox2b+/GFP-	Total Ves3 (Lbx1+/Phox2b+) neurons			Lbx1+/Phox2b+/GFP+	Lbx1+/Phox2b+/GFP-	Total Ves4 (Lbx1+/Phox2b+) neurons			Lbx1+/Phox2b+/GFP+	Lbx1+/Phox2b+/GFP-	Total epiVII (Lbx1+/Phox2b+) neurons			Lbx1+/Phox2b+/GFP+	Lbx1+/Phox2b+/GFP-	Total RTN (Lbx1+/Phox2b+) neurons			Lbx1+/Phox2b+/GFP+	Lbx1+/Phox2b+/GFP-	Total periNA (Lbx1+/Phox2b+) neurons
	Mouse 1	254	1634	1888		Mouse 1	408	1808	2216		Mouse 1	790	2222	3012		Mouse 1	150	686	836		Mouse 1	22	866	888		Mouse 1	342	706	1048		Mouse 1	842	0	842		Mouse 1	0	338	338
	Mouse 2	284	1512	1796		Mouse 2	364	1824	2188		Mouse 2	658	2098	2756		Mouse 2	224	696	920		Mouse 2	38	918	956		Mouse 2	398	726	1124		Mouse 2	746	0	746		Mouse 2	0	412	412
	Mouse 3	332	1712	2044		Mouse 3	434	2058	2492		Mouse 3	602	2274	2876		Mouse 3	138	618	756		Mouse 3	44	870	914		Mouse 3	266	722	988		Mouse 3	784	0	784		Mouse 3	0	358	358
	Mouse 4	206	1732	1938		Mouse 4	388	1928	2316		Mouse 4	816	1928	2744		Mouse 4	144	670	814		Mouse 4	54	864	918		Mouse 4	310	1012	1322		Mouse 4	826	0	826		Mouse 4	0	344	344
	TgHoxa3Cre/+;RosaLSL-nGFP/+					TgHoxa3Cre/+;RosaLSL-nGFP/+					TgHoxa3Cre/+;RosaLSL-nGFP/+					TgHoxa3Cre/+;RosaLSL-nGFP/+					TgHoxa3Cre/+;RosaLSL-nGFP/+					TgHoxa3Cre/+;RosaLSL-nGFP/+					TgHoxa3Cre/+;RosaLSL-nGFP/+					TgHoxa3Cre/+;RosaLSL-nGFP/+
	Intertrigeminal region (ITR)					Ves1					Ves2					Ves3					Ves4					epiVII					Retrotrapezoid nucleus (RTN)					periNA
		Lbx1+/Phox2b+/GFP+	Lbx1+/Phox2b+/GFP-	Total ITR (Lbx1+/Phox2b+) neurons			Lbx1+/Phox2b+/GFP+	Lbx1+/Phox2b+/GFP-	Total Ves1 (Lbx1+/Phox2b+) neurons			Lbx1+/Phox2b+/GFP+	Lbx1+/Phox2b+/GFP-	Total Ves2 (Lbx1+/Phox2b+) neurons			Lbx1+/Phox2b+/GFP+	Lbx1+/Phox2b+/GFP-	Total Ves3 (Lbx1+/Phox2b+) neurons			Lbx1+/Phox2b+/GFP+	Lbx1+/Phox2b+/GFP-	Total Ves4 (Lbx1+/Phox2b+) neurons			Lbx1+/Phox2b+/GFP+	Lbx1+/Phox2b+/GFP-	Total epiVII (Lbx1+/Phox2b+) neurons			Lbx1+/Phox2b+/GFP+	Lbx1+/Phox2b+/GFP-	Total RTN (Lbx1+/Phox2b+) neurons			Lbx1+/Phox2b+/GFP+	Lbx1+/Phox2b+/GFP-	Total periNA (Lbx1+/Phox2b+) neurons
	Mouse 1	44	1950	1994		Mouse 1	1936	480	2416		Mouse 1	2488	506	2994		Mouse 1	64	748	812		Mouse 1	44	968	1012		Mouse 1	1158	0	1158		Mouse 1	778	0	778		Mouse 1	22	420	442
	Mouse 2	28	1758	1786		Mouse 2	1876	310	2186		Mouse 2	2388	310	2698		Mouse 2	76	680	756		Mouse 2	40	942	982		Mouse 2	1070	0	1070		Mouse 2	866	0	866		Mouse 2	18	368	386
	Mouse 3	22	1844	1866		Mouse 3	2104	166	2270		Mouse 3	2486	388	2874		Mouse 3	82	656	738		Mouse 3	62	824	886		Mouse 3	1222	0	1222		Mouse 3	892	0	892		Mouse 3	20	342	362
	Mouse 4	36	1966	2002		Mouse 4	1892	216	2108		Mouse 4	2370	312	2682		Mouse 4	58	784	842		Mouse 4	76	952	1028		Mouse 4	1008	0	1008		Mouse 4	736	0	736		Mouse 4	26	356	382

## Sheet: fig_S7
		Group: Control					Group: r4-Lbx1FS					Group: r3&5-Lbx1FS					Group: r5&6-Lbx1FS
		Age: P0					Age: P0					Age: P0					Age: P0
		Parameter: Breathing instability					Parameter: Breathing instability					Parameter: Breathing instability					Parameter: Breathing instability
		Ambient air					Ambient air					Ambient air					Ambient air
	Mouse	Genotype	Standard deviation (SD ) 1	Standard deviation (SD ) 2		Mouse	Genotype	Standard deviation (SD ) 1	Standard deviation (SD ) 2		Mouse	Genotype	Standard deviation (SD ) 1	Standard deviation (SD ) 2		Mouse	Genotype	Standard deviation (SD ) 1	Standard deviation (SD ) 2
	Control_1	TgHoxb1Cre/+;Lbx1+/lox	0.148303	0.1681		r4-Lbx1FS_1	TgHoxb1Cre/+;Lbx1FS/lox	0.272013	0.272597		r3&5-Lbx1FS_1	Egr2Cre/+;Lbx1FS/lox	0.265029	0.308104		r5&6-Lbx1FS_1	TgHoxa3Cre/+;Lbx1FS/lox	3.07251	2.72534
	Control_2	TgHoxb1Cre/+;Lbx1+/lox	0.297473	0.307762		r4-Lbx1FS_2	TgHoxb1Cre/+;Lbx1FS/lox	0.299929	0.299626		r3&5-Lbx1FS_2	Egr2Cre/+;Lbx1FS/lox	0.213522	0.295951		r5&6-Lbx1FS_2	TgHoxa3Cre/+;Lbx1FS/lox	2.30387	2.03653
	Control_3	TgHoxb1Cre/+;Lbx1+/lox	0.200902	0.199742		r4-Lbx1FS_3	TgHoxb1Cre/+;Lbx1FS/lox	0.258701	0.262854		r3&5-Lbx1FS_3	Egr2Cre/+;Lbx1FS/lox	0.284401	0.330145		r5&6-Lbx1FS_3	TgHoxa3Cre/+;Lbx1FS/lox	1.97705	1.88969
	Control_4	TgHoxb1Cre/+;Lbx1+/lox	0.244504	0.266114		r4-Lbx1FS_4	TgHoxb1Cre/+;Lbx1FS/lox	0.216078	0.208396		r3&5-Lbx1FS_4	Egr2Cre/+;Lbx1FS/lox	0.313754	0.3785		r5&6-Lbx1FS_4	TgHoxa3Cre/+;Lbx1FS/lox	1.44796	1.3668
	Control_5	TgHoxb1Cre/+;Lbx1+/lox	0.407229	0.403754		r4-Lbx1FS_5	TgHoxb1Cre/+;Lbx1FS/lox	0.141385	0.179441		r3&5-Lbx1FS_5	Egr2Cre/+;Lbx1FS/lox	0.30102	0.319983		r5&6-Lbx1FS_5	TgHoxa3Cre/+;Lbx1FS/lox	5.54772	4.75848
	Control_6	TgHoxb1Cre/+;Lbx1+/lox	0.0831152	0.16827		r4-Lbx1FS_6	TgHoxb1Cre/+;Lbx1FS/lox	0.285695	0.292853		r3&5-Lbx1FS_6	Egr2Cre/+;Lbx1FS/lox	0.609112	0.602325		r5&6-Lbx1FS_6	TgHoxa3Cre/+;Lbx1FS/lox	0.541689	0.539199
	Control_7	TgHoxb1+/+;Lbx1+/lox	0.173144	0.213832		r4-Lbx1FS_7	TgHoxb1Cre/+;Lbx1FS/lox	0.194307	0.230695		r3&5-Lbx1FS_7	Egr2Cre/+;Lbx1FS/lox	0.451155	0.441		r5&6-Lbx1FS_7	TgHoxa3Cre/+;Lbx1FS/lox	4.04347	3.49861
	Control_8	TgHoxb1+/+;Lbx1+/lox	0.0779613	0.131081		r4-Lbx1FS_8	TgHoxb1Cre/+;Lbx1FS/lox	0.251585	0.281649		r3&5-Lbx1FS_8	Egr2Cre/+;Lbx1FS/lox	0.452223	0.445265		r5&6-Lbx1FS_8	TgHoxa3Cre/+;Lbx1FS/lox	1.20539	1.16759
	Control_9	TgHoxb1+/+;Lbx1+/lox	0.223334	0.225793							r3&5-Lbx1FS_9	Egr2Cre/+;Lbx1FS/lox	0.27557	0.287911		r5&6-Lbx1FS_9	TgHoxa3Cre/+;Lbx1FS/lox	2.14996	1.92973
	Control_10	Egr2Cre/+;Lbx1+/lox	0.188457	0.237335							r3&5-Lbx1FS_10	Egr2Cre/+;Lbx1FS/lox	0.382573	0.374817		r5&6-Lbx1FS_10	TgHoxa3Cre/+;Lbx1FS/lox	1.09797	1.05326
	Control_11	Egr2Cre/+;Lbx1+/lox	0.230863	0.236154												r5&6-Lbx1FS_11	TgHoxa3Cre/+;Lbx1FS/lox	6.31949	5.16656
	Control_12	Egr2Cre/+;Lbx1+/lox	0.181965	0.191084												r5&6-Lbx1FS_12	TgHoxa3Cre/+;Lbx1FS/lox	5.98287	5.02953
	Control_13	Egr2Cre/+;Lbx1+/lox	0.206911	0.199599
	Control_14	Egr2Cre/+;Lbx1+/lox	0.255537	0.274946
	Control_15	Egr2Cre/+;Lbx1+/lox	0.291668	0.283945
	Control_16	Egr2+/+;Lbx1FS/lox	0.204421	0.243522
	Control_17	Egr2+/+;Lbx1FS/lox	0.259324	0.271294
	Control_18	TgHoxa3Cre/+;Lbx1+/lox	0.176938	0.201582
	Control_19	TgHoxa3Cre/+;Lbx1+/lox	0.152937	0.149425
	Control_20	TgHoxa3Cre/+;Lbx1+/lox	0.147717	0.167211
	Control_21	TgHoxa3Cre/+;Lbx1+/lox	0.162014	0.167817
	Control_22	TgHoxa3+/+;Lbx1FS/lox	0.0117964	0.0189692
	Control_23	TgHoxa3+/+;Lbx1FS/lox	0.209006	0.204532
	Control_24	TgHoxa3+/+;Lbx1+/lox	0.183392	0.213111

## Sheet: fig_S8
		ITR dB2 neurons				Vestibular dB2 Populations							epiVII dB2 neurons				Retrotrapezoid nucleus (RTN) neurons				periNA neurons
	Mouse	Genotype	ITR (Lbx1+/Phox2b+) neurons		Mouse	Genotype	Ves1 (Lbx1+/Phox2b+) neurons	Ves2 (Lbx1+/Phox2b+) neurons	Ves3 (Lbx1+/Phox2b+) neurons	Ves4 (Lbx1+/Phox2b+) neurons		Mouse	Genotype	epiVII (Lbx1+/Phox2b+) neurons		Mouse	Genotype	RTN (Lbx1+/Phox2b+) neurons		Mouse	Genotype	periNA (Lbx1+/Phox2b+) neurons
	Control_1	TgHoxb1Cre/+;Lbx1+/lox	1844		Control_1	TgHoxb1Cre/+;Lbx1+/lox	2118	2878	784	930		Control_1	TgHoxb1Cre/+;Lbx1+/lox	1228		Control_1	TgHoxb1Cre/+;Lbx1+/lox	732		Control_1	TgHoxb1Cre/+;Lbx1+/lox	324
	Control_2	TgHoxb1Cre/+;Lbx1+/lox	1962		Control_2	TgHoxb1Cre/+;Lbx1+/lox	2256	2698	848	856		Control_2	TgHoxb1Cre/+;Lbx1+/lox	1144		Control_2	TgHoxb1Cre/+;Lbx1+/lox	856		Control_2	TgHoxb1Cre/+;Lbx1+/lox	488
	Control_3	TgHoxb1+/+;Lbx1+/lox	2044		Control_3	TgHoxb1+/+;Lbx1+/lox	2412	2876	888	844		Control_3	TgHoxb1+/+;Lbx1+/lox	1188		Control_3	TgHoxb1+/+;Lbx1+/lox	798		Control_3	TgHoxb1+/+;Lbx1+/lox	412
	Control_4	TgHoxb1+/+;Lbx1FS/lox	2148		Control_4	TgHoxb1+/+;Lbx1FS/lox	2210	3012	792	912		Control_4	TgHoxb1+/+;Lbx1FS/lox	944		Control_4	TgHoxb1+/+;Lbx1FS/lox	766		Control_4	TgHoxb1+/+;Lbx1FS/lox	380
	Control_5	Egr2Cre/+;Lbx1+/lox	2122		Control_5	Egr2Cre/+;Lbx1+/lox	2258	2986	900	812		Control_5	Egr2Cre/+;Lbx1+/lox	1086		Control_5	Egr2Cre/+;Lbx1+/lox	942		Control_5	Egr2Cre/+;Lbx1+/lox	364
	Control_6	Egr2+/+;Lbx1FS/lox	1956		Control_6	Egr2+/+;Lbx1FS/lox	2416	3006	762	756		Control_6	Egr2+/+;Lbx1FS/lox	1158		Control_6	Egr2+/+;Lbx1FS/lox	680		Control_6	Egr2+/+;Lbx1FS/lox	282
	Control_7	Egr2Cre/+;Lbx1+/lox	2318		Control_7	Egr2Cre/+;Lbx1+/lox	2202	2784	844	864		Control_7	Egr2Cre/+;Lbx1+/lox	1344		Control_7	Egr2Cre/+;Lbx1+/lox	922		Control_7	Egr2Cre/+;Lbx1+/lox	440
	Control_8	Egr2Cre/+;Lbx1+/lox	2210		Control_8	Egr2Cre/+;Lbx1+/lox	1988	2698	832	820		Control_8	Egr2Cre/+;Lbx1+/lox	1222		Control_8	Egr2Cre/+;Lbx1+/lox	818		Control_8	Egr2Cre/+;Lbx1+/lox	402
	Control_9	TgHoxa3+/+;Lbx1FS/lox	1884		Control_9	TgHoxa3+/+;Lbx1FS/lox	2244	2896	816	898		Control_9	TgHoxa3+/+;Lbx1FS/lox	1004		Control_9	TgHoxa3+/+;Lbx1FS/lox	864		Control_9	TgHoxa3+/+;Lbx1FS/lox	398
	Control_10	TgHoxa3Cre/+;Lbx1+/lox	1974		Control_10	TgHoxa3Cre/+;Lbx1+/lox	2368	2978	808	852		Control_10	TgHoxa3Cre/+;Lbx1+/lox	1290		Control_10	TgHoxa3Cre/+;Lbx1+/lox	930		Control_10	TgHoxa3Cre/+;Lbx1+/lox	352
	Control_11	TgHoxa3Cre/+;Lbx1+/lox	2160		Control_11	TgHoxa3Cre/+;Lbx1+/lox	2270	2874	766	790		Control_11	TgHoxa3Cre/+;Lbx1+/lox	1026		Control_11	TgHoxa3Cre/+;Lbx1+/lox	748		Control_11	TgHoxa3Cre/+;Lbx1+/lox	320
	Control_12	TgHoxa3+/+;Lbx1+/lox	2178		Control_12	TgHoxa3+/+;Lbx1+/lox	2322	2884	854	902		Control_12	TgHoxa3+/+;Lbx1+/lox	1178		Control_12	TgHoxa3+/+;Lbx1+/lox	762		Control_12	TgHoxa3+/+;Lbx1+/lox	418
	r4-Lbx1FS_1	TgHoxb1Cre/+;Lbx1FS/lox	1852		r4-Lbx1FS_1	TgHoxb1Cre/+;Lbx1FS/lox	2186	2788	134	108		r4-Lbx1FS_1	TgHoxb1Cre/+;Lbx1FS/lox	1252		r4-Lbx1FS_1	TgHoxb1Cre/+;Lbx1FS/lox	788		r4-Lbx1FS_1	TgHoxb1Cre/+;Lbx1FS/lox	336
	r4-Lbx1FS_2	TgHoxb1Cre/+;Lbx1FS/lox	2246		r4-Lbx1FS_2	TgHoxb1Cre/+;Lbx1FS/lox	2212	2984	168	176		r4-Lbx1FS_2	TgHoxb1Cre/+;Lbx1FS/lox	1088		r4-Lbx1FS_2	TgHoxb1Cre/+;Lbx1FS/lox	864		r4-Lbx1FS_2	TgHoxb1Cre/+;Lbx1FS/lox	414
	r4-Lbx1FS_3	TgHoxb1Cre/+;Lbx1FS/lox	1798		r4-Lbx1FS_3	TgHoxb1Cre/+;Lbx1FS/lox	2304	2732	144	148		r4-Lbx1FS_3	TgHoxb1Cre/+;Lbx1FS/lox	986		r4-Lbx1FS_3	TgHoxb1Cre/+;Lbx1FS/lox	820		r4-Lbx1FS_3	TgHoxb1Cre/+;Lbx1FS/lox	380
	r4-Lbx1FS_4	TgHoxb1Cre/+;Lbx1FS/lox	2036		r4-Lbx1FS_4	TgHoxb1Cre/+;Lbx1FS/lox	2214	2946	150	130		r4-Lbx1FS_4	TgHoxb1Cre/+;Lbx1FS/lox	1120		r4-Lbx1FS_4	TgHoxb1Cre/+;Lbx1FS/lox	912		r4-Lbx1FS_4	TgHoxb1Cre/+;Lbx1FS/lox	422
	r4-Lbx1FS_5	TgHoxb1Cre/+;Lbx1FS/lox	2132		r4-Lbx1FS_5	TgHoxb1Cre/+;Lbx1FS/lox	2040	2688	78	114		r4-Lbx1FS_5	TgHoxb1Cre/+;Lbx1FS/lox	1194		r4-Lbx1FS_5	TgHoxb1Cre/+;Lbx1FS/lox	814		r4-Lbx1FS_5	TgHoxb1Cre/+;Lbx1FS/lox	308
	r3&5-Lbx1FS_1	Egr2Cre/+;Lbx1FS/lox	2040		r3&5-Lbx1FS_1	Egr2Cre/+;Lbx1FS/lox	1932	2148	944	880		r3&5-Lbx1FS_1	Egr2Cre/+;Lbx1FS/lox	936		r3&5-Lbx1FS_1	Egr2Cre/+;Lbx1FS/lox	0		r3&5-Lbx1FS_1	Egr2Cre/+;Lbx1FS/lox	346
	r3&5-Lbx1FS_2	Egr2Cre/+;Lbx1FS/lox	1846		r3&5-Lbx1FS_2	Egr2Cre/+;Lbx1FS/lox	1846	2074	860	914		r3&5-Lbx1FS_2	Egr2Cre/+;Lbx1FS/lox	872		r3&5-Lbx1FS_2	Egr2Cre/+;Lbx1FS/lox	0		r3&5-Lbx1FS_2	Egr2Cre/+;Lbx1FS/lox	412
	r3&5-Lbx1FS_3	Egr2Cre/+;Lbx1FS/lox	1882		r3&5-Lbx1FS_3	Egr2Cre/+;Lbx1FS/lox	1608	2344	876	782		r3&5-Lbx1FS_3	Egr2Cre/+;Lbx1FS/lox	846		r3&5-Lbx1FS_3	Egr2Cre/+;Lbx1FS/lox	0		r3&5-Lbx1FS_3	Egr2Cre/+;Lbx1FS/lox	388
	r3&5-Lbx1FS_4	Egr2Cre/+;Lbx1FS/lox	1974		r3&5-Lbx1FS_4	Egr2Cre/+;Lbx1FS/lox	1904	2156	812	846		r3&5-Lbx1FS_4	Egr2Cre/+;Lbx1FS/lox	1016		r3&5-Lbx1FS_4	Egr2Cre/+;Lbx1FS/lox	0		r3&5-Lbx1FS_4	Egr2Cre/+;Lbx1FS/lox	460
	r3&5-Lbx1FS_5	Egr2Cre/+;Lbx1FS/lox	1850		r3&5-Lbx1FS_5	Egr2Cre/+;Lbx1FS/lox	1756	2292	902	926		r3&5-Lbx1FS_5	Egr2Cre/+;Lbx1FS/lox	1050		r3&5-Lbx1FS_5	Egr2Cre/+;Lbx1FS/lox	0		r3&5-Lbx1FS_5	Egr2Cre/+;Lbx1FS/lox	362
	r5&6-Lbx1FS_1	TgHoxa3Cre/+;Lbx1FS/lox	2234		r5&6-Lbx1FS_1	TgHoxa3Cre/+;Lbx1FS/lox	130	82	875	742		r5&6-Lbx1FS_1	TgHoxa3Cre/+;Lbx1FS/lox	56		r5&6-Lbx1FS_1	TgHoxa3Cre/+;Lbx1FS/lox	0		r5&6-Lbx1FS_1	TgHoxa3Cre/+;Lbx1FS/lox	302
	r5&6-Lbx1FS_2	TgHoxa3Cre/+;Lbx1FS/lox	1986		r5&6-Lbx1FS_2	TgHoxa3Cre/+;Lbx1FS/lox	256	120	936	917		r5&6-Lbx1FS_2	TgHoxa3Cre/+;Lbx1FS/lox	18		r5&6-Lbx1FS_2	TgHoxa3Cre/+;Lbx1FS/lox	0		r5&6-Lbx1FS_2	TgHoxa3Cre/+;Lbx1FS/lox	346
	r5&6-Lbx1FS_3	TgHoxa3Cre/+;Lbx1FS/lox	2044		r5&6-Lbx1FS_3	TgHoxa3Cre/+;Lbx1FS/lox	248	106	944	822		r5&6-Lbx1FS_3	TgHoxa3Cre/+;Lbx1FS/lox	32		r5&6-Lbx1FS_3	TgHoxa3Cre/+;Lbx1FS/lox	0		r5&6-Lbx1FS_3	TgHoxa3Cre/+;Lbx1FS/lox	286
	r5&6-Lbx1FS_4	TgHoxa3Cre/+;Lbx1FS/lox	1962		r5&6-Lbx1FS_4	TgHoxa3Cre/+;Lbx1FS/lox	188	86	858	908		r5&6-Lbx1FS_4	TgHoxa3Cre/+;Lbx1FS/lox	42		r5&6-Lbx1FS_4	TgHoxa3Cre/+;Lbx1FS/lox	0		r5&6-Lbx1FS_4	TgHoxa3Cre/+;Lbx1FS/lox	344
	r5&6-Lbx1FS_5	TgHoxa3Cre/+;Lbx1FS/lox	1852		r5&6-Lbx1FS_5	TgHoxa3Cre/+;Lbx1FS/lox	268	124	865	866		r5&6-Lbx1FS_5	TgHoxa3Cre/+;Lbx1FS/lox	28		r5&6-Lbx1FS_5	TgHoxa3Cre/+;Lbx1FS/lox	0		r5&6-Lbx1FS_5	TgHoxa3Cre/+;Lbx1FS/lox	352

## Sheet: fig_S9
	Atoh1+/Phox2b+ retrotrapezoid nucleus (RTN) neurons				Atoh1+/Phox2b+ retrotrapezoid nucleus (RTN) neurons				Tac1r+/Phox2b+ retrotrapezoid nucleus (RTN) neurons
	Age: E12.5				Age: E14.5				Age: P0
	RTN markers: Atoh1 & Phox2b				RTN markers: Atoh1 & Phox2b				RTN markers: Tac1r & Phox2b
	Mouse	Genotype	RTN (Atoh1+/Phox2b+) neurons		Mouse	Genotype	RTN (Atoh1+/Phox2b+) neurons		Mouse	Genotype	RTN (Tac1r+/Phox2b+) neurons
	Control_1	Egr2Cre/+;Lbx1+/lox	640		Control_1	Egr2+/+;Lbx1FS/lox	636		Control_1	Egr2+/+;Lbx1FS/lox	712
	Control_2	Egr2+/+;Lbx1FS/lox	664		Control_2	Egr2+/+;Lbx1+/lox	588		Control_2	Egr2+/+;Lbx1+/lox	762
	Control_3	TgHoxa3+/+;Lbx1FS/lox	716		Control_3	TgHoxa3+/+;Lbx1+/lox	642		Control_3	TgHoxa3+/+;Lbx1+/lox	672
	Control_4	TgHoxa3Cre/+;Lbx1+/lox	608		Control_4	TgHoxa3Cre/+;Lbx1+/lox	548		Control_4	TgHoxa3Cre/+;Lbx1+/lox	698
	r3&5-Lbx1FS_1	Egr2Cre/+;Lbx1FS/lox	0		r3&5-Lbx1FS_1	Egr2Cre/+;Lbx1FS/lox	0		r3&5-Lbx1FS_1	Egr2Cre/+;Lbx1FS/lox	12
	r3&5-Lbx1FS_2	Egr2Cre/+;Lbx1FS/lox	0		r3&5-Lbx1FS_2	Egr2Cre/+;Lbx1FS/lox	0		r3&5-Lbx1FS_2	Egr2Cre/+;Lbx1FS/lox	8
	r3&5-Lbx1FS_3	Egr2Cre/+;Lbx1FS/lox	0		r3&5-Lbx1FS_3	Egr2Cre/+;Lbx1FS/lox	0		r3&5-Lbx1FS_3	Egr2Cre/+;Lbx1FS/lox	6
									r3&5-Lbx1FS_4	Egr2Cre/+;Lbx1FS/lox	10
	r5&6-Lbx1FS_1	TgHoxa3Cre/+;Lbx1FS/lox	0		r5&6-Lbx1FS_1	TgHoxa3Cre/+;Lbx1FS/lox	0
	r5&6-Lbx1FS_2	TgHoxa3Cre/+;Lbx1FS/lox	0		r5&6-Lbx1FS_2	TgHoxa3Cre/+;Lbx1FS/lox	0		r5&6-Lbx1FS_1	TgHoxa3Cre/+;Lbx1FS/lox	8
	r5&6-Lbx1FS_3	TgHoxa3Cre/+;Lbx1FS/lox	0		r5&6-Lbx1FS_3	TgHoxa3Cre/+;Lbx1FS/lox	0		r5&6-Lbx1FS_2	TgHoxa3Cre/+;Lbx1FS/lox	4
									r5&6-Lbx1FS_3	TgHoxa3Cre/+;Lbx1FS/lox	14
									r5&6-Lbx1FS_4	TgHoxa3Cre/+;Lbx1FS/lox	2

## Sheet: fig_S12
	Mouse	Control_1	Control_2	Control_3	Control_4	Control_5	Control_6	Control_7	Control_8	Control_9	Control_10	Control_11	Control_12	Control_13	Control_14	Control_15	Control_16	Control_17	Control_18	Control_19	Control_20	Control_21	Control_22	Control_23	Control_24
	Genotype	TgHoxb1Cre/+;Lbx1+/lox	TgHoxb1Cre/+;Lbx1+/lox	TgHoxb1Cre/+;Lbx1+/lox	TgHoxb1Cre/+;Lbx1+/lox	TgHoxb1Cre/+;Lbx1+/lox	TgHoxb1Cre/+;Lbx1+/lox	TgHoxb1+/+;Lbx1+/lox	TgHoxb1+/+;Lbx1+/lox	TgHoxb1+/+;Lbx1+/lox	Egr2Cre/+;Lbx1+/lox	Egr2Cre/+;Lbx1+/lox	Egr2Cre/+;Lbx1+/lox	Egr2Cre/+;Lbx1+/lox	Egr2Cre/+;Lbx1+/lox	Egr2Cre/+;Lbx1+/lox	Egr2+/+;Lbx1FS/lox	Egr2+/+;Lbx1FS/lox	TgHoxa3Cre/+;Lbx1+/lox	TgHoxa3Cre/+;Lbx1+/lox	TgHoxa3Cre/+;Lbx1+/lox	TgHoxa3Cre/+;Lbx1+/lox	TgHoxa3+/+;Lbx1FS/lox	TgHoxa3+/+;Lbx1FS/lox	TgHoxa3+/+;Lbx1+/lox
	Age: P7	Apneal length (seconds)	Apneal length (seconds)	Apneal length (seconds)	Apneal length (seconds)	Apneal length (seconds)	Apneal length (seconds)	Apneal length (seconds)	Apneal length (seconds)	Apneal length (seconds)	Apneal length (seconds)	Apneal length (seconds)	Apneal length (seconds)	Apneal length (seconds)	Apneal length (seconds)	Apneal length (seconds)	Apneal length (seconds)	Apneal length (seconds)	Apneal length (seconds)	Apneal length (seconds)	Apneal length (seconds)	Apneal length (seconds)	Apneal length (seconds)	Apneal length (seconds)	Apneal length (seconds)
		1.6847		2.1356		1.42558				1.4577	1.2581				2.5694					1.4589		2.47
						1.481				1.6998
	Mouse	Control_1	Control_2	Control_3	Control_4	Control_5	Control_6	Control_7	Control_8	Control_9	Control_10	Control_11	Control_12	Control_13	Control_14	Control_15	Control_16	Control_17	Control_18	Control_19	Control_20	Control_21	Control_22	Control_23	Control_24
	Genotype	TgHoxb1Cre/+;Lbx1+/lox	TgHoxb1Cre/+;Lbx1+/lox	TgHoxb1Cre/+;Lbx1+/lox	TgHoxb1Cre/+;Lbx1+/lox	TgHoxb1Cre/+;Lbx1+/lox	TgHoxb1Cre/+;Lbx1+/lox	TgHoxb1+/+;Lbx1+/lox	TgHoxb1+/+;Lbx1+/lox	TgHoxb1+/+;Lbx1+/lox	Egr2Cre/+;Lbx1+/lox	Egr2Cre/+;Lbx1+/lox	Egr2Cre/+;Lbx1+/lox	Egr2Cre/+;Lbx1+/lox	Egr2Cre/+;Lbx1+/lox	Egr2Cre/+;Lbx1+/lox	Egr2+/+;Lbx1FS/lox	Egr2+/+;Lbx1FS/lox	TgHoxa3Cre/+;Lbx1+/lox	TgHoxa3Cre/+;Lbx1+/lox	TgHoxa3Cre/+;Lbx1+/lox	TgHoxa3Cre/+;Lbx1+/lox	TgHoxa3+/+;Lbx1FS/lox	TgHoxa3+/+;Lbx1FS/lox	TgHoxa3+/+;Lbx1+/lox
	Age: P21	Apneal length (seconds)	Apneal length (seconds)	Apneal length (seconds)	Apneal length (seconds)	Apneal length (seconds)	Apneal length (seconds)	Apneal length (seconds)	Apneal length (seconds)	Apneal length (seconds)	Apneal length (seconds)	Apneal length (seconds)	Apneal length (seconds)	Apneal length (seconds)	Apneal length (seconds)	Apneal length (seconds)	Apneal length (seconds)	Apneal length (seconds)	Apneal length (seconds)	Apneal length (seconds)	Apneal length (seconds)	Apneal length (seconds)	Apneal length (seconds)	Apneal length (seconds)	Apneal length (seconds)
						2.5697	1.4984																	1.5897
	Mouse	Control_1	Control_2	Control_3	Control_4	Control_5	Control_6	Control_7	Control_8	Control_9	Control_10	Control_11	Control_12	Control_13	Control_14	Control_15	Control_16	Control_17	Control_18	Control_19	Control_20	Control_21	Control_22	Control_23	Control_24
	Genotype	TgHoxb1Cre/+;Lbx1+/lox	TgHoxb1Cre/+;Lbx1+/lox	TgHoxb1Cre/+;Lbx1+/lox	TgHoxb1Cre/+;Lbx1+/lox	TgHoxb1Cre/+;Lbx1+/lox	TgHoxb1Cre/+;Lbx1+/lox	TgHoxb1+/+;Lbx1+/lox	TgHoxb1+/+;Lbx1+/lox	TgHoxb1+/+;Lbx1+/lox	Egr2Cre/+;Lbx1+/lox	Egr2Cre/+;Lbx1+/lox	Egr2Cre/+;Lbx1+/lox	Egr2Cre/+;Lbx1+/lox	Egr2Cre/+;Lbx1+/lox	Egr2Cre/+;Lbx1+/lox	Egr2+/+;Lbx1FS/lox	Egr2+/+;Lbx1FS/lox	TgHoxa3Cre/+;Lbx1+/lox	TgHoxa3Cre/+;Lbx1+/lox	TgHoxa3Cre/+;Lbx1+/lox	TgHoxa3Cre/+;Lbx1+/lox	TgHoxa3+/+;Lbx1FS/lox	TgHoxa3+/+;Lbx1FS/lox	TgHoxa3+/+;Lbx1+/lox
	Age: P56	Apneal length (seconds)	Apneal length (seconds)	Apneal length (seconds)	Apneal length (seconds)	Apneal length (seconds)	Apneal length (seconds)	Apneal length (seconds)	Apneal length (seconds)	Apneal length (seconds)	Apneal length (seconds)	Apneal length (seconds)	Apneal length (seconds)	Apneal length (seconds)	Apneal length (seconds)	Apneal length (seconds)	Apneal length (seconds)	Apneal length (seconds)	Apneal length (seconds)	Apneal length (seconds)	Apneal length (seconds)	Apneal length (seconds)	Apneal length (seconds)	Apneal length (seconds)	Apneal length (seconds)
					1.4569		1.4558		1.5698	2.65
					1.2244
	Mouse	r4-Lbx1FS_1	r4-Lbx1FS_2	r4-Lbx1FS_3	r4-Lbx1FS_4	r4-Lbx1FS_5	r4-Lbx1FS_6	r4-Lbx1FS_7	r4-Lbx1FS_8
	Genotype	TgHoxb1Cre/+;Lbx1FS/lox	TgHoxb1Cre/+;Lbx1FS/lox	TgHoxb1Cre/+;Lbx1FS/lox	TgHoxb1Cre/+;Lbx1FS/lox	TgHoxb1Cre/+;Lbx1FS/lox	TgHoxb1Cre/+;Lbx1FS/lox	TgHoxb1Cre/+;Lbx1FS/lox	TgHoxb1Cre/+;Lbx1FS/lox
	Age: P7	Apneal length (seconds)	Apneal length (seconds)	Apneal length (seconds)	Apneal length (seconds)	Apneal length (seconds)	Apneal length (seconds)	Apneal length (seconds)	Apneal length (seconds)
		1.5997			1.4569		2.3398		2.5877
	Mouse	r4-Lbx1FS_1	r4-Lbx1FS_2	r4-Lbx1FS_3	r4-Lbx1FS_4	r4-Lbx1FS_5	r4-Lbx1FS_6	r4-Lbx1FS_7	r4-Lbx1FS_8
	Genotype	TgHoxb1Cre/+;Lbx1FS/lox	TgHoxb1Cre/+;Lbx1FS/lox	TgHoxb1Cre/+;Lbx1FS/lox	TgHoxb1Cre/+;Lbx1FS/lox	TgHoxb1Cre/+;Lbx1FS/lox	TgHoxb1Cre/+;Lbx1FS/lox	TgHoxb1Cre/+;Lbx1FS/lox	TgHoxb1Cre/+;Lbx1FS/lox
	Age: P21	Apneal length (seconds)	Apneal length (seconds)	Apneal length (seconds)	Apneal length (seconds)	Apneal length (seconds)	Apneal length (seconds)	Apneal length (seconds)	Apneal length (seconds)
		2.144			2.111
	Mouse	r4-Lbx1FS_1	r4-Lbx1FS_2	r4-Lbx1FS_3	r4-Lbx1FS_4	r4-Lbx1FS_5	r4-Lbx1FS_6	r4-Lbx1FS_7	r4-Lbx1FS_8
	Genotype	TgHoxb1Cre/+;Lbx1FS/lox	TgHoxb1Cre/+;Lbx1FS/lox	TgHoxb1Cre/+;Lbx1FS/lox	TgHoxb1Cre/+;Lbx1FS/lox	TgHoxb1Cre/+;Lbx1FS/lox	TgHoxb1Cre/+;Lbx1FS/lox	TgHoxb1Cre/+;Lbx1FS/lox	TgHoxb1Cre/+;Lbx1FS/lox
	Age: P56	Apneal length (seconds)	Apneal length (seconds)	Apneal length (seconds)	Apneal length (seconds)	Apneal length (seconds)	Apneal length (seconds)	Apneal length (seconds)	Apneal length (seconds)
		1.3698	2.1222			1.6988		1.5698
	Mouse	r3&5-Lbx1_1	r3&5-Lbx1_2	r3&5-Lbx1_3	r3&5-Lbx1_4	r3&5-Lbx1_5	r3&5-Lbx1_6	r3&5-Lbx1_7	r3&5-Lbx1_8	r3&5-Lbx1_9	r3&5-Lbx1_10
	Genotype	Egr2Cre/+;Lbx1FS/lox	Egr2Cre/+;Lbx1FS/lox	Egr2Cre/+;Lbx1FS/lox	Egr2Cre/+;Lbx1FS/lox	Egr2Cre/+;Lbx1FS/lox	Egr2Cre/+;Lbx1FS/lox	Egr2Cre/+;Lbx1FS/lox	Egr2Cre/+;Lbx1FS/lox	Egr2Cre/+;Lbx1FS/lox	Egr2Cre/+;Lbx1FS/lox
	Age: P7	Apneal length (seconds)	Apneal length (seconds)	Apneal length (seconds)	Apneal length (seconds)	Apneal length (seconds)	Apneal length (seconds)	Apneal length (seconds)	Apneal length (seconds)	Apneal length (seconds)	Apneal length (seconds)
		1.449		1.2258		1.2589		1.4458	2.5896
		1.5896							1.598
	Mouse	r3&5-Lbx1_1	r3&5-Lbx1_2	r3&5-Lbx1_3	r3&5-Lbx1_4	r3&5-Lbx1_5	r3&5-Lbx1_6	r3&5-Lbx1_7	r3&5-Lbx1_8	r3&5-Lbx1_9	r3&5-Lbx1_10
	Genotype	Egr2Cre/+;Lbx1FS/lox	Egr2Cre/+;Lbx1FS/lox	Egr2Cre/+;Lbx1FS/lox	Egr2Cre/+;Lbx1FS/lox	Egr2Cre/+;Lbx1FS/lox	Egr2Cre/+;Lbx1FS/lox	Egr2Cre/+;Lbx1FS/lox	Egr2Cre/+;Lbx1FS/lox	Egr2Cre/+;Lbx1FS/lox	Egr2Cre/+;Lbx1FS/lox
	Age: P21	Apneal length (seconds)	Apneal length (seconds)	Apneal length (seconds)	Apneal length (seconds)	Apneal length (seconds)	Apneal length (seconds)	Apneal length (seconds)	Apneal length (seconds)	Apneal length (seconds)	Apneal length (seconds)
			1.5698	2.158			1.6987	1.8896		1.4469
	Mouse	r3&5-Lbx1_1	r3&5-Lbx1_2	r3&5-Lbx1_3	r3&5-Lbx1_4	r3&5-Lbx1_5	r3&5-Lbx1_6	r3&5-Lbx1_7	r3&5-Lbx1_8	r3&5-Lbx1_9	r3&5-Lbx1_10
	Genotype	Egr2Cre/+;Lbx1FS/lox	Egr2Cre/+;Lbx1FS/lox	Egr2Cre/+;Lbx1FS/lox	Egr2Cre/+;Lbx1FS/lox	Egr2Cre/+;Lbx1FS/lox	Egr2Cre/+;Lbx1FS/lox	Egr2Cre/+;Lbx1FS/lox	Egr2Cre/+;Lbx1FS/lox	Egr2Cre/+;Lbx1FS/lox	Egr2Cre/+;Lbx1FS/lox
	Age: P56	Apneal length (seconds)	Apneal length (seconds)	Apneal length (seconds)	Apneal length (seconds)	Apneal length (seconds)	Apneal length (seconds)	Apneal length (seconds)	Apneal length (seconds)	Apneal length (seconds)	Apneal length (seconds)
		1.9986	2.114				1.8874		1.5698
							1.5697
							1.698
	Mouse	r5&6-Lbx1FS_1	r5&6-Lbx1FS_2	r5&6-Lbx1FS_3	r5&6-Lbx1FS_4	r5&6-Lbx1FS_5	r5&6-Lbx1FS_6	r5&6-Lbx1FS_7	r5&6-Lbx1FS_8	r5&6-Lbx1FS_9	r5&6-Lbx1FS_10	r5&6-Lbx1FS_11	r5&6-Lbx1FS_12
	Genotype	TgHoxa3Cre/+;Lbx1FS/lox	TgHoxa3Cre/+;Lbx1FS/lox	TgHoxa3Cre/+;Lbx1FS/lox	TgHoxa3Cre/+;Lbx1FS/lox	TgHoxa3Cre/+;Lbx1FS/lox	TgHoxa3Cre/+;Lbx1FS/lox	TgHoxa3Cre/+;Lbx1FS/lox	TgHoxa3Cre/+;Lbx1FS/lox	TgHoxa3Cre/+;Lbx1FS/lox	TgHoxa3Cre/+;Lbx1FS/lox	TgHoxa3Cre/+;Lbx1FS/lox	TgHoxa3Cre/+;Lbx1FS/lox
	Age: P7	Apneal length (seconds)	Apneal length (seconds)	Apneal length (seconds)	Apneal length (seconds)	Apneal length (seconds)	Apneal length (seconds)	Apneal length (seconds)	Apneal length (seconds)	Apneal length (seconds)	Apneal length (seconds)	Apneal length (seconds)	Apneal length (seconds)
		3.2698	2.48965	4.1155	2.6654	6.5985	2.5698	2.6658	2.6536	2.5698	2.33654	2.59986	2.5698
		4.2365	2.15569	1.8968	1.9863	2.254	3.665	1.8881	2.3681		1.6955	2.5665	2.5445
		2.3966	3.1512	2.6563	3.2583	1.9968	2.568	2.3663	3.2212		2.5892	3.6654	1.9987
		2.258	2.6658	2.2256	2.669	1.5568	3.833		1.6698		3.3659	2.6925	1.66589
		2.4469	2.4569		2.1325	3.154	3.705		2.3656		2.4589	2.5541	2.2214
		1.56988	2.6681		5.6532	2.6651			2.4442		2.5568	1.9986	2.2665
			1.6658		2.8841	2.2289			2.2258		2.4545	2.66589
			2.4549			2.5589			2.369		3.6698	2.4456
			2.5545			2.6635					3.2241	2.4425
			2.269			2.2212					1.8897	2.5569
			3.659			5.3325					1.8852	2.44
						2.6545						2.458
												1.889
												1.5598
	Mouse	r5&6-Lbx1FS_1	r5&6-Lbx1FS_2	r5&6-Lbx1FS_3	r5&6-Lbx1FS_4	r5&6-Lbx1FS_5	r5&6-Lbx1FS_6	r5&6-Lbx1FS_7	r5&6-Lbx1FS_8	r5&6-Lbx1FS_9	r5&6-Lbx1FS_10	r5&6-Lbx1FS_11	r5&6-Lbx1FS_12
	Genotype	TgHoxa3Cre/+;Lbx1FS/lox	TgHoxa3Cre/+;Lbx1FS/lox	TgHoxa3Cre/+;Lbx1FS/lox	TgHoxa3Cre/+;Lbx1FS/lox	TgHoxa3Cre/+;Lbx1FS/lox	TgHoxa3Cre/+;Lbx1FS/lox	TgHoxa3Cre/+;Lbx1FS/lox	TgHoxa3Cre/+;Lbx1FS/lox	TgHoxa3Cre/+;Lbx1FS/lox	TgHoxa3Cre/+;Lbx1FS/lox	TgHoxa3Cre/+;Lbx1FS/lox	TgHoxa3Cre/+;Lbx1FS/lox
	Age: P21	Apneal length (seconds)	Apneal length (seconds)	Apneal length (seconds)	Apneal length (seconds)	Apneal length (seconds)	Apneal length (seconds)	Apneal length (seconds)	Apneal length (seconds)	Apneal length (seconds)	Apneal length (seconds)	Apneal length (seconds)	Apneal length (seconds)
		2.6524		1.2591			1.2658		1.2589		1.5694	1.8841
									1.5543
	Mouse	r5&6-Lbx1FS_1	r5&6-Lbx1FS_2	r5&6-Lbx1FS_3	r5&6-Lbx1FS_4	r5&6-Lbx1FS_5	r5&6-Lbx1FS_6	r5&6-Lbx1FS_7	r5&6-Lbx1FS_8	r5&6-Lbx1FS_9	r5&6-Lbx1FS_10	r5&6-Lbx1FS_11	r5&6-Lbx1FS_12
	Genotype	TgHoxa3Cre/+;Lbx1FS/lox	TgHoxa3Cre/+;Lbx1FS/lox	TgHoxa3Cre/+;Lbx1FS/lox	TgHoxa3Cre/+;Lbx1FS/lox	TgHoxa3Cre/+;Lbx1FS/lox	TgHoxa3Cre/+;Lbx1FS/lox	TgHoxa3Cre/+;Lbx1FS/lox	TgHoxa3Cre/+;Lbx1FS/lox	TgHoxa3Cre/+;Lbx1FS/lox	TgHoxa3Cre/+;Lbx1FS/lox	TgHoxa3Cre/+;Lbx1FS/lox	TgHoxa3Cre/+;Lbx1FS/lox
	Age: P56	Apneal length (seconds)	Apneal length (seconds)	Apneal length (seconds)	Apneal length (seconds)	Apneal length (seconds)	Apneal length (seconds)	Apneal length (seconds)	Apneal length (seconds)	Apneal length (seconds)	Apneal length (seconds)	Apneal length (seconds)	Apneal length (seconds)
		1.4456	1.2569	2.1114				1.5698	1.5698			1.6589	1.5569
									1.2202

## Sheet: fig_S13
		Group: Control						Group: r4-Lbx1FS						Group: r3&5-Lbx1FS						Group: r5&6-Lbx1FS
		Age: P7						Age: P7						Age: P7						Age: P7
		Parameter: Breathing instability						Parameter: Breathing instability						Parameter: Breathing instability						Parameter: Breathing instability
		Ambient air						Ambient air						Ambient air						Ambient air
	Mouse	Sex	Genotype	Standard deviation (SD ) 1	Standard deviation (SD ) 2		Mouse	Sex	Genotype	Standard deviation (SD ) 1	Standard deviation (SD ) 2		Mouse	Sex	Genotype	Standard deviation (SD ) 1	Standard deviation (SD ) 2		Mouse	Sex	Genotype	Standard deviation (SD ) 1	Standard deviation (SD ) 2
	Control_1	Male	TgHoxb1Cre/+;Lbx1+/lox	0.0168733	0.0368159		r4-Lbx1FS_1	Female	TgHoxb1Cre/+;Lbx1FS/lox	0.0150879	0.0321941		r3&5-Lbx1FS_1	Male	Egr2Cre/+;Lbx1FS/lox	0.0169772	0.034357		r5&6-Lbx1FS_1	Female	TgHoxa3Cre/+;Lbx1FS/lox	0.0789565	0.0872914
	Control_2	Male	TgHoxb1Cre/+;Lbx1+/lox	0.0151227	0.0326064		r4-Lbx1FS_2	Female	TgHoxb1Cre/+;Lbx1FS/lox	0.0174786	0.0369127		r3&5-Lbx1FS_2	Male	Egr2Cre/+;Lbx1FS/lox	0.0196686	0.0268967		r5&6-Lbx1FS_2	Male	TgHoxa3Cre/+;Lbx1FS/lox	0.0701666	0.0823089
	Control_3	Male	TgHoxb1Cre/+;Lbx1+/lox	0.015232	0.0324026		r4-Lbx1FS_3	Male	TgHoxb1Cre/+;Lbx1FS/lox	0.0172047	0.0172047		r3&5-Lbx1FS_3	Female	Egr2Cre/+;Lbx1FS/lox	0.0169543	0.0358053		r5&6-Lbx1FS_3	Male	TgHoxa3Cre/+;Lbx1FS/lox	0.211343	0.237182
	Control_4	Female	TgHoxb1Cre/+;Lbx1+/lox	0.018733	0.024432		r4-Lbx1FS_4	Female	TgHoxb1Cre/+;Lbx1FS/lox	0.0164262	0.0164262		r3&5-Lbx1FS_4	Male	Egr2Cre/+;Lbx1FS/lox	0.0226478	0.0325026		r5&6-Lbx1FS_4	Female	TgHoxa3Cre/+;Lbx1FS/lox	0.118232	0.139359
	Control_5	Female	TgHoxb1Cre/+;Lbx1+/lox	0.016924	0.0235322		r4-Lbx1FS_5	Male	TgHoxb1Cre/+;Lbx1FS/lox	0.017652	0.017652		r3&5-Lbx1FS_5	Female	Egr2Cre/+;Lbx1FS/lox	0.0149603	0.0284569		r5&6-Lbx1FS_5	Female	TgHoxa3Cre/+;Lbx1FS/lox	0.0761519	0.102583
	Control_6	Male	TgHoxb1Cre/+;Lbx1+/lox	0.0184345	0.0240161		r4-Lbx1FS_6	Male	TgHoxb1Cre/+;Lbx1FS/lox	0.0121225	0.0121225		r3&5-Lbx1FS_6	Female	Egr2Cre/+;Lbx1FS/lox	0.0223207	0.0348855		r5&6-Lbx1FS_6	Female	TgHoxa3Cre/+;Lbx1FS/lox	0.054111	0.0636305
	Control_7	Male	TgHoxb1+/+;Lbx1+/lox	0.0161272	0.0278886		r4-Lbx1FS_7	Female	TgHoxb1Cre/+;Lbx1FS/lox	0.0171266	0.024396		r3&5-Lbx1FS_7	Male	Egr2Cre/+;Lbx1FS/lox	0.0194205	0.0267815		r5&6-Lbx1FS_7	Male	TgHoxa3Cre/+;Lbx1FS/lox	0.0768162	0.104603
	Control_8	Male	TgHoxb1+/+;Lbx1+/lox	0.0183308	0.0242589		r4-Lbx1FS_8	Female	TgHoxb1Cre/+;Lbx1FS/lox	0.017839	0.0259199		r3&5-Lbx1FS_8	Female	Egr2Cre/+;Lbx1FS/lox	0.0213057	0.0358754		r5&6-Lbx1FS_8	Female	TgHoxa3Cre/+;Lbx1FS/lox	0.135287	0.149218
	Control_9	Female	TgHoxb1+/+;Lbx1+/lox	0.014295	0.0221539								r3&5-Lbx1FS_9	Male	Egr2Cre/+;Lbx1FS/lox	0.027132	0.0337992		r5&6-Lbx1FS_9	Male	TgHoxa3Cre/+;Lbx1FS/lox	0.0319368	0.037437
	Control_10	Female	Egr2Cre/+;Lbx1+/lox	0.0177366	0.0262659								r3&5-Lbx1FS_10	Male	Egr2Cre/+;Lbx1FS/lox	0.0236714	0.0365018		r5&6-Lbx1FS_10	Female	TgHoxa3Cre/+;Lbx1FS/lox	0.0897958	0.108893
	Control_11	Male	Egr2Cre/+;Lbx1+/lox	0.0140991	0.0243105														r5&6-Lbx1FS_11	Female	TgHoxa3Cre/+;Lbx1FS/lox	0.0776738	0.0929997
	Control_12	Female	Egr2Cre/+;Lbx1+/lox	0.0258508	0.0363798			Group: r4-Lbx1FS											r5&6-Lbx1FS_12	Male	TgHoxa3Cre/+;Lbx1FS/lox	0.040418	0.0538966
	Control_13	Male	Egr2Cre/+;Lbx1+/lox	0.0228435	0.0297091			Age: P21
	Control_14	Female	Egr2Cre/+;Lbx1+/lox	0.0177243	0.0332513			Parameter: Breathing instability						Group: r3&5-Lbx1FS
	Control_15	Female	Egr2Cre/+;Lbx1+/lox	0.0207332	0.0308978			Ambient air						Age: P21
	Control_16	Female	Egr2+/+;Lbx1FS/lox	0.0194315	0.0297722									Parameter: Breathing instability						Group: r5&6-Lbx1FS
	Control_17	Female	Egr2+/+;Lbx1FS/lox	0.0185217	0.0265107									Ambient air						Age: P21
	Control_18	Female	TgHoxa3Cre/+;Lbx1+/lox	0.013907	0.0231022		Mouse	Sex	Genotype	Standard deviation (SD ) 1	Standard deviation (SD ) 2									Parameter: Breathing instability
	Control_19	Male	TgHoxa3Cre/+;Lbx1+/lox	0.0134271	0.0270514															Ambient air
	Control_20	Male	TgHoxa3Cre/+;Lbx1+/lox	0.0107452	0.0191849		r4-Lbx1FS_1	Female	TgHoxb1Cre/+;Lbx1FS/lox	0.0131869	0.0233145		Mouse	Sex	Genotype	Standard deviation (SD ) 1	Standard deviation (SD ) 2
	Control_21	Female	TgHoxa3Cre/+;Lbx1+/lox	0.0155428	0.0212728		r4-Lbx1FS_2	Female	TgHoxb1Cre/+;Lbx1FS/lox	0.0140352	0.023755
	Control_22	Female	TgHoxa3+/+;Lbx1FS/lox	0.0144988	0.0241458		r4-Lbx1FS_3	Male	TgHoxb1Cre/+;Lbx1FS/lox	0.0141067	0.021981		r3&5-Lbx1FS_1	Male	Egr2Cre/+;Lbx1FS/lox	0.0103695	0.0215366		Mouse	Sex	Genotype	Standard deviation (SD ) 1	Standard deviation (SD ) 2
	Control_23	Female	TgHoxa3+/+;Lbx1FS/lox	0.0167002	0.0255639		r4-Lbx1FS_4	Female	TgHoxb1Cre/+;Lbx1FS/lox	0.0134175	0.0250592		r3&5-Lbx1FS_2	Male	Egr2Cre/+;Lbx1FS/lox	0.0107529	0.0193502
	Control_24	Male	TgHoxa3+/+;Lbx1+/lox	0.0166841	0.025317		r4-Lbx1FS_5	Male	TgHoxb1Cre/+;Lbx1FS/lox	0.0122426	0.0223619		r3&5-Lbx1FS_3	Female	Egr2Cre/+;Lbx1FS/lox	0.0123867	0.0218888		r5&6-Lbx1FS_1	Female	TgHoxa3Cre/+;Lbx1FS/lox	0.0101317	0.0175528
							r4-Lbx1FS_6	Male	TgHoxb1Cre/+;Lbx1FS/lox	0.0135267	0.0204356		r3&5-Lbx1FS_4	Male	Egr2Cre/+;Lbx1FS/lox	0.0125445	0.0209522		r5&6-Lbx1FS_2	Male	TgHoxa3Cre/+;Lbx1FS/lox	0.0116191	0.0173894
							r4-Lbx1FS_7	Female	TgHoxb1Cre/+;Lbx1FS/lox	0.014773	0.0259154		r3&5-Lbx1FS_5	Female	Egr2Cre/+;Lbx1FS/lox	0.0134503	0.0229527		r5&6-Lbx1FS_3	Male	TgHoxa3Cre/+;Lbx1FS/lox	0.0178856	0.0220001
							r4-Lbx1FS_8	Female	TgHoxb1Cre/+;Lbx1FS/lox	0.0123891	0.0169707		r3&5-Lbx1FS_6	Female	Egr2Cre/+;Lbx1FS/lox	0.0165706	0.0194699		r5&6-Lbx1FS_4	Female	TgHoxa3Cre/+;Lbx1FS/lox	0.0149504	0.0187961
		Group: Control											r3&5-Lbx1FS_7	Male	Egr2Cre/+;Lbx1FS/lox	0.0122406	0.0142729		r5&6-Lbx1FS_5	Female	TgHoxa3Cre/+;Lbx1FS/lox	0.0141813	0.0203067
		Age: P21											r3&5-Lbx1FS_8	Female	Egr2Cre/+;Lbx1FS/lox	0.0131926	0.017292		r5&6-Lbx1FS_6	Female	TgHoxa3Cre/+;Lbx1FS/lox	0.0123208	0.0183703
		Parameter: Breathing instability											r3&5-Lbx1FS_9	Male	Egr2Cre/+;Lbx1FS/lox	0.015058	0.0181254		r5&6-Lbx1FS_7	Male	TgHoxa3Cre/+;Lbx1FS/lox	0.0108796	0.0186235
		Ambient air						Group: r4-Lbx1FS					r3&5-Lbx1FS_10	Male	Egr2Cre/+;Lbx1FS/lox	0.012017	0.0229494		r5&6-Lbx1FS_8	Female	TgHoxa3Cre/+;Lbx1FS/lox	0.0123836	0.0195963
								Age: P56											r5&6-Lbx1FS_9	Male	TgHoxa3Cre/+;Lbx1FS/lox	0.0108093	0.018253
								Parameter: Breathing instability											r5&6-Lbx1FS_10	Female	TgHoxa3Cre/+;Lbx1FS/lox	0.0127873	0.0208124
	Mouse	Sex	Genotype	Standard deviation (SD ) 1	Standard deviation (SD ) 2			Ambient air											r5&6-Lbx1FS_11	Female	TgHoxa3Cre/+;Lbx1FS/lox	0.0122046	0.0202219
														Group: r3&5-Lbx1FS					r5&6-Lbx1FS_12	Male	TgHoxa3Cre/+;Lbx1FS/lox	0.014677	0.0195159
	Control_1	Male	TgHoxb1Cre/+;Lbx1+/lox	0.0151203	0.0206306									Age: P56
	Control_2	Male	TgHoxb1Cre/+;Lbx1+/lox	0.01343	0.0183414		Mouse	Sex	Genotype	Standard deviation (SD ) 1	Standard deviation (SD ) 2			Parameter: Breathing instability
	Control_3	Male	TgHoxb1Cre/+;Lbx1+/lox	0.0139252	0.0194338									Ambient air
	Control_4	Female	TgHoxb1Cre/+;Lbx1+/lox	0.0113839	0.0209896		r4-Lbx1FS_1	Female	TgHoxb1Cre/+;Lbx1FS/lox	0.0144687	0.0253657									Group: r5&6-Lbx1FS
	Control_5	Female	TgHoxb1Cre/+;Lbx1+/lox	0.0142396	0.020299		r4-Lbx1FS_2	Female	TgHoxb1Cre/+;Lbx1FS/lox	0.0103409	0.0220083									Age: P56
	Control_6	Male	TgHoxb1Cre/+;Lbx1+/lox	0.0103458	0.0204935		r4-Lbx1FS_3	Male	TgHoxb1Cre/+;Lbx1FS/lox	0.0133566	0.0233518		Mouse	Sex	Genotype	Standard deviation (SD ) 1	Standard deviation (SD ) 2			Parameter: Breathing instability
	Control_7	Male	TgHoxb1+/+;Lbx1+/lox	0.0150397	0.0239733		r4-Lbx1FS_4	Female	TgHoxb1Cre/+;Lbx1FS/lox	0.0130412	0.017226									Ambient air
	Control_8	Male	TgHoxb1+/+;Lbx1+/lox	0.0105566	0.0207709		r4-Lbx1FS_5	Male	TgHoxb1Cre/+;Lbx1FS/lox	0.0126888	0.0225379		r3&5-Lbx1FS_1	Male	Egr2Cre/+;Lbx1FS/lox	0.0124583	0.0208741
	Control_9	Female	TgHoxb1+/+;Lbx1+/lox	0.0126053	0.0208801		r4-Lbx1FS_6	Male	TgHoxb1Cre/+;Lbx1FS/lox	0.0139681	0.0211151		r3&5-Lbx1FS_2	Male	Egr2Cre/+;Lbx1FS/lox	0.0141069	0.0212211
	Control_10	Female	Egr2Cre/+;Lbx1+/lox	0.0129411	0.0213347		r4-Lbx1FS_7	Female	TgHoxb1Cre/+;Lbx1FS/lox	0.0129058	0.0182649		r3&5-Lbx1FS_3	Female	Egr2Cre/+;Lbx1FS/lox	0.0112183	0.0171548		Mouse	Sex	Genotype	Standard deviation (SD ) 1	Standard deviation (SD ) 2
	Control_11	Male	Egr2Cre/+;Lbx1+/lox	0.0157	0.0236082		r4-Lbx1FS_8	Female	TgHoxb1Cre/+;Lbx1FS/lox	0.0115781	0.0129243		r3&5-Lbx1FS_4	Male	Egr2Cre/+;Lbx1FS/lox	0.0092882	0.0186208
	Control_12	Female	Egr2Cre/+;Lbx1+/lox	0.0151797	0.0207336								r3&5-Lbx1FS_5	Female	Egr2Cre/+;Lbx1FS/lox	0.0153157	0.0237947		r5&6-Lbx1FS_1	Female	TgHoxa3Cre/+;Lbx1FS/lox	0.0128942	0.0242537
	Control_13	Male	Egr2Cre/+;Lbx1+/lox	0.01144	0.021391								r3&5-Lbx1FS_6	Female	Egr2Cre/+;Lbx1FS/lox	0.0134215	0.0207024		r5&6-Lbx1FS_2	Male	TgHoxa3Cre/+;Lbx1FS/lox	0.0122663	0.0193619
	Control_14	Female	Egr2Cre/+;Lbx1+/lox	0.0143275	0.0194056								r3&5-Lbx1FS_7	Male	Egr2Cre/+;Lbx1FS/lox	0.0105774	0.0231226		r5&6-Lbx1FS_3	Male	TgHoxa3Cre/+;Lbx1FS/lox	0.0139261	0.0190596
	Control_15	Female	Egr2Cre/+;Lbx1+/lox	0.0117332	0.0212525								r3&5-Lbx1FS_8	Female	Egr2Cre/+;Lbx1FS/lox	0.0150027	0.0238248		r5&6-Lbx1FS_4	Female	TgHoxa3Cre/+;Lbx1FS/lox	0.0116679	0.0182285
	Control_16	Female	Egr2+/+;Lbx1FS/lox	0.0132245	0.0208529								r3&5-Lbx1FS_9	Male	Egr2Cre/+;Lbx1FS/lox	0.0127441	0.0234799		r5&6-Lbx1FS_5	Female	TgHoxa3Cre/+;Lbx1FS/lox	0.0140206	0.0202993
	Control_17	Female	Egr2+/+;Lbx1FS/lox	0.0155594	0.0207667								r3&5-Lbx1FS_10	Male	Egr2Cre/+;Lbx1FS/lox	0.0136904	0.0226819		r5&6-Lbx1FS_6	Female	TgHoxa3Cre/+;Lbx1FS/lox	0.0127177	0.0175953
	Control_18	Female	TgHoxa3Cre/+;Lbx1+/lox	0.0127705	0.0217816														r5&6-Lbx1FS_7	Male	TgHoxa3Cre/+;Lbx1FS/lox	0.0135791	0.018822
	Control_19	Male	TgHoxa3Cre/+;Lbx1+/lox	0.0121553	0.0223923														r5&6-Lbx1FS_8	Female	TgHoxa3Cre/+;Lbx1FS/lox	0.0182211	0.0221431
	Control_20	Male	TgHoxa3Cre/+;Lbx1+/lox	0.0140351	0.0202063														r5&6-Lbx1FS_9	Male	TgHoxa3Cre/+;Lbx1FS/lox	0.0108952	0.0210888
	Control_21	Female	TgHoxa3Cre/+;Lbx1+/lox	0.0114306	0.0167032														r5&6-Lbx1FS_10	Female	TgHoxa3Cre/+;Lbx1FS/lox	0.0149599	0.0259769
	Control_22	Female	TgHoxa3+/+;Lbx1FS/lox	0.0130501	0.0239461														r5&6-Lbx1FS_11	Female	TgHoxa3Cre/+;Lbx1FS/lox	0.0112174	0.0217874
	Control_23	Female	TgHoxa3+/+;Lbx1FS/lox	0.0120006	0.0236831														r5&6-Lbx1FS_12	Male	TgHoxa3Cre/+;Lbx1FS/lox	0.0108212	0.0161712
	Control_24	Male	TgHoxa3+/+;Lbx1+/lox	0.0163957	0.0219197
		Group: Control
		Age: P56
		Parameter: Breathing instability
		Ambient air
	Mouse	Sex	Genotype	Standard deviation (SD ) 1	Standard deviation (SD ) 2
	Control_1	Male	TgHoxb1Cre/+;Lbx1+/lox	0.0137292	0.0176929
	Control_2	Male	TgHoxb1Cre/+;Lbx1+/lox	0.0142667	0.0223111
	Control_3	Male	TgHoxb1Cre/+;Lbx1+/lox	0.0142543	0.0239422
	Control_4	Female	TgHoxb1Cre/+;Lbx1+/lox	0.014427	0.0214558
	Control_5	Female	TgHoxb1Cre/+;Lbx1+/lox	0.0127967	0.0222492
	Control_6	Male	TgHoxb1Cre/+;Lbx1+/lox	0.0127295	0.0200263
	Control_7	Male	TgHoxb1+/+;Lbx1+/lox	0.0132684	0.0197264
	Control_8	Male	TgHoxb1+/+;Lbx1+/lox	0.0110828	0.0206918
	Control_9	Female	TgHoxb1+/+;Lbx1+/lox	0.0145026	0.02033
	Control_10	Female	Egr2Cre/+;Lbx1+/lox	0.0112295	0.0221488
	Control_11	Male	Egr2Cre/+;Lbx1+/lox	0.0152945	0.0231967
	Control_12	Female	Egr2Cre/+;Lbx1+/lox	0.0122829	0.021321
	Control_13	Male	Egr2Cre/+;Lbx1+/lox	0.012097	0.0169863
	Control_14	Female	Egr2Cre/+;Lbx1+/lox	0.0116073	0.0181649
	Control_15	Female	Egr2Cre/+;Lbx1+/lox	0.0120517	0.0209701
	Control_16	Female	Egr2+/+;Lbx1FS/lox	0.0151844	0.0198316
	Control_17	Female	Egr2+/+;Lbx1FS/lox	0.0150253	0.021714
	Control_18	Female	TgHoxa3Cre/+;Lbx1+/lox	0.0124481	0.0188039
	Control_19	Male	TgHoxa3Cre/+;Lbx1+/lox	0.0165195	0.0197029
	Control_20	Male	TgHoxa3Cre/+;Lbx1+/lox	0.010816	0.0217696
	Control_21	Female	TgHoxa3Cre/+;Lbx1+/lox	0.011783	0.018359
	Control_22	Female	TgHoxa3+/+;Lbx1FS/lox	0.0126073	0.0226037
	Control_23	Female	TgHoxa3+/+;Lbx1FS/lox	0.0133051	0.0233105
	Control_24	Male	TgHoxa3+/+;Lbx1+/lox	0.0131941	0.0214378

## Sheet: fig_S16A_&_S16B
		Group: Control mice
		Age: P0
		Condition: Hypercarbia response
				Hypercarbia			Hypercarbia
			Ambient air	(21% O2, 8% CO2, Balance N2)		Ambient air	(21% O2, 8% CO2, Balance N2)		Ambient air	Hypercarbia (8% CO2 in air)
	Mouse	Genotype	Normalized VE (ml·g-1·min-1)	Normalized VE (ml·g-1·min-1)	D Minute ventilation (%)	Normalized Tidal Volume (ml·g-1)	Normalized Tidal Volume (ml·g-1)	D Tidal Volume (%)	Ttot (in seconds)	Ttot (in seconds)	D Ttot (%)
	Control_1	MafB+/+;Lbx1+/lox	1.1752	1.81563	54.4952	0.00896138	0.0111902	24.8711	0.457525	0.369796	-21.3604
	Control_2	MafBCre/+;Lbx1+/lox	1.24392	1.94651	56.4829	0.00982394	0.0124752	26.9881	0.473856	0.384541	-18.8486
	Control_3	MafBCre/+;Lbx1+/lox	1.14144	1.69491	48.4893	0.00963342	0.0112965	17.2638	0.506384	0.399898	-23.0036
	Control_4	MafB+/+;Lbx1FS/lox	1.29133	1.90068	47.1887	0.00991117	0.0122328	23.4239	0.460512	0.386158	-20.4888
	Control_5	MafB+/+;Lbx1+/lox	1.34223	2.11878	57.8557	0.00995612	0.0127811	28.3747	0.445057	0.361938	-18.676
	Control_6	MafB+/+;Lbx1FS/lox	1.36798	2.19483	60.4436	0.0104899	0.01265	20.5924	0.46009	0.345812	-24.8381
	Control_7	MafBCre/+;Lbx1+/lox	1.14232	1.78622	56.368	0.00991512	0.0118308	19.3213	0.52079	0.397404	-29.4525
	Control_8	MafB+/+;Lbx1+/lox	1.50839	2.14611	42.2779	0.00888013	0.0116956	31.7051	0.393006	0.32698	-16.8003
		Group: MafB-Lbx1FS mice
		Age: P0
		Condition: Hypercarbia response
				Hypercarbia			Hypercarbia
			Ambient air	(21% O2, 8% CO2, Balance N2)		Ambient air	(21% O2, 8% CO2, Balance N2)		Ambient air	Hypercarbia (8% CO2 in air)
	Mouse	Genotype	Normalized VE (ml·g-1·min-1)	Normalized VE (ml·g-1·min-1)	D Minute ventilation (%)	Normalized Tidal Volume (ml·g-1)	Normalized Tidal Volume (ml·g-1)	D Tidal Volume (%)	Ttot (in seconds)	Ttot (in seconds)	D Ttot (%)
	MafB-Lbx1FS_1	MafbCre/+;Lbx1FS/lox	0.440487	0.403358	-8.42903	0.005666	0.00541718	-4.39153	0.771782	0.805811	4.40915
	MafB-Lbx1FS_2	MafbCre/+;Lbx1FS/lox	0.408115	0.428933	5.10091	0.0049769	0.00507096	1.88996	0.731691	0.709337	-3.05512
	MafB-Lbx1FS_3	MafbCre/+;Lbx1FS/lox	0.273782	0.25631	-6.38176	0.0048863	0.00420457	-13.9519	1.07085	0.984255	-8.08623
	MafB-Lbx1FS_4	MafbCre/+;Lbx1FS/lox	0.442631	0.438801	-0.865208	0.0050882	0.00531781	4.51256	0.689721	0.727137	5.4247
	MafB-Lbx1FS_5	MafbCre/+;Lbx1FS/lox	0.515923	0.491526	-4.72895	0.0053387	0.00514195	-3.68527	0.620871	0.627673	1.09549
	MafB-Lbx1FS_6	MafbCre/+;Lbx1FS/lox	0.402056	0.429329	6.78341	0.0058048	0.00595262	2.54644	0.866267	0.831895	-3.96782
	MafB-Lbx1FS_7	MafbCre/+;Lbx1FS/lox	0.56841	0.503148	-11.4815	0.0055781	0.00519728	-6.82709	0.588811	0.619771	5.25812
	MafB-Lbx1FS_8	MafbCre/+;Lbx1FS/lox	0.368193	0.3902	5.97684	0.0058107	0.00595822	2.53875	0.946899	0.91618	-3.24419

[truncated: 11 more sheets: fig_S16C_&_S16D, fig_S18, fig_S19C_&_S19D, fig_S19E_&_S19F, fig_S20, fig_S21, fig_S22, fig_S23, fig_S24, fig_S26B, Figure_S26C]
